# Supplementary material for: Second-derivative UV spectral analysis of aqueous humor for eye disease diagnosis and assessing the effects of food additives on ocular health
Source: Sci Rep. 2025 May 19;15:17307. doi: 10.1038/s41598-025-02190-w (PMC12089584; doi:10.1038/s41598-025-02190-w)
Supplement: Supplementary file 1 — Supplementary Material 1. [file 41598_2025_2190_MOESM1_ESM.xlsx]

## Sheet: Sheet1
	Control	Carmoisine- 45 D		Carmoisine- 90 D		Tartrazine- 45 D		Tartrazine- 90 D		Sod. Benz.- 45 D		Sod. Benz.- 90 D		Mixture- 45 D		Mixture- 90 D
217.185	-1.72727e-05	-2.16667e-05	220	-6.28717e-12	220	-1.22234e-11	220	1.55378e-05	218.03	7.33173e-06	220	-4.70133e-14	218.312	-4.50483e-05	219.814	-5.4244e-16
220.301	-9.625e-05	-7.75e-05	220.164	-1.40886e-11	220.301	-5.91793e-11	220.301	1.55658e-05	220.258	-2.60817e-05	220.258	-2.20374e-13	220.266	7.24638e-05	220.266	-7.37122e-15
220.601	-0.00325602	-0.0105742	220.328	-3.10385e-11	220.601	-2.66996e-10	220.601	1.55851e-05	220.515	-0.00292242	220.515	-9.81214e-13	220.717	-0.00199239	220.717	-8.9081e-14
220.902	-0.00355483	-0.0157774	220.491	-6.72282e-11	220.902	-1.12252e-09	220.902	1.55799e-05	220.773	-0.00375497	220.773	-4.14986e-12	221.169	-0.00271425	221.169	-9.5739e-13
221.202	-0.00385706	-0.017374	220.655	-1.4316e-10	221.202	-4.39783e-09	221.202	1.55103e-05	221.03	-0.00466484	221.03	-1.66713e-11	221.621	-0.00363756	221.621	-9.15063e-12
221.503	-0.00419669	-0.0161151	220.819	-2.99715e-10	221.503	-1.6056e-08	221.503	1.52817e-05	221.288	-0.00560332	221.288	-6.36165e-11	222.072	-0.00472874	222.072	-7.77805e-11
221.803	-0.00594571	-0.0127073	220.983	-6.16899e-10	221.803	-5.46252e-08	221.803	1.46832e-05	221.545	-0.00650819	221.545	-2.30588e-10	222.524	-0.00533645	222.524	-5.87961e-10
222.104	-0.00718455	-0.00875349	221.146	-1.24836e-09	222.104	-1.73182e-07	222.104	1.32775e-05	221.803	-0.00731006	221.803	-7.93907e-10	222.975	-0.00545932	222.975	-3.95261e-09
222.404	-0.00518915	-0.00567755	221.31	-2.4836e-09	222.404	-5.11644e-07	222.404	1.02205e-05	222.06	-0.00794135	222.06	-2.59638e-09	223.427	-0.00552704	223.427	-2.36307e-08
222.705	-0.00528454	-0.00404104	221.474	-4.85784e-09	222.705	-1.4086e-06	222.705	4.0039e-06	222.318	-0.00834626	222.318	-8.06551e-09	223.879	-0.00553753	223.879	-1.2564e-07
223.005	-0.00552359	-0.00361307	221.638	-9.34165e-09	223.005	-3.61379e-06	223.005	-7.85702e-06	222.575	-0.00848979	222.575	-2.37991e-08	224.33	-0.00549046	224.33	-5.94071e-07
223.306	-0.00573822	-0.00382919	221.802	-1.76613e-08	223.306	-8.63959e-06	223.306	-2.91022e-05	222.833	-0.00836402	222.833	-6.67047e-08	224.782	-0.00538729	224.782	-2.49808e-06
223.606	-0.00592429	-0.00417131	221.965	-3.28276e-08	223.606	-1.92477e-05	223.606	-6.48101e-05	223.09	-0.00799009	223.09	-1.7759e-07	225.233	-0.00523119	225.233	-9.34183e-06
223.907	-0.00607852	-0.00431992	222.129	-5.99895e-08	223.907	-3.99594e-05	223.907	-0.000121056	223.348	-0.00741553	223.348	-4.49101e-07	225.685	-0.00502689	225.685	-3.10681e-05
224.207	-0.00619817	-0.00416009	222.293	-1.07778e-07	224.207	-7.73062e-05	224.207	-0.00020393	223.605	-0.00670738	223.605	-1.07879e-06	226.137	-0.00478044	226.137	-9.18876e-05
224.508	-0.00628104	-0.00373526	222.457	-1.90371e-07	224.508	-0.000139369	224.508	-0.000317839	223.863	-0.00594249	223.863	-2.46147e-06	226.588	-0.00449889	226.588	-0.000241689
224.808	-0.00632562	-0.00318425	222.621	-3.30593e-07	224.808	-0.000234137	224.808	-0.000463312	224.12	-0.00519697	224.12	-5.33481e-06	227.04	-0.00418998	227.04	-0.000565345
225.109	-0.00633108	-0.00267244	222.784	-5.6442e-07	225.109	-0.000366548	225.109	-0.000634894	224.378	-0.00453661	224.378	-1.09827e-05	227.491	-0.00386178	227.491	-0.00117606
225.409	-0.00629731	-0.00233311	222.948	-9.47395e-07	225.409	-0.000534745	225.409	-0.00082	224.635	-0.00400972	224.635	-2.14765e-05	227.943	-0.00352234	227.943	-0.00217572
225.71	-0.00622495	-0.00223478	223.112	-1.56343e-06	225.71	-0.000726972	225.71	-0.000999552	224.893	-0.00364329	224.893	-3.98919e-05	228.395	-0.0031794	228.395	-0.00357959
226.01	-0.00611533	-0.00237842	223.276	-2.53655e-06	226.01	-0.000920966	226.01	-0.0011508	225.15	-0.00344232	225.15	-7.03835e-05	228.846	-0.00284006	228.846	-0.00523749
226.311	-0.00597045	-0.00271473	223.439	-4.04601e-06	226.311	-0.00108724	226.311	-0.00125191	225.408	-0.0033921	225.408	-0.000117957	229.298	-0.0025106	229.298	-0.00681507
226.611	-0.00579292	-0.00316725	223.603	-6.34496e-06	226.611	-0.00119608	226.611	-0.00128709	225.665	-0.0034624	225.665	-0.000187776	229.749	-0.00219633	229.749	-0.00788634
226.912	-0.00558587	-0.00365174	223.767	-9.7825e-06	226.912	-0.00122617	226.912	-0.00125065	225.923	-0.00361283	225.923	-0.000283939	230.201	-0.00190146	230.201	-0.00811594
227.212	-0.00535288	-0.00408893	223.931	-1.48282e-05	227.212	-0.00117138	227.212	-0.00114848	226.18	-0.00379856	226.18	-0.000407825	230.653	-0.00162909	230.653	-0.0074278
227.513	-0.00509785	-0.00441274	224.095	-2.20977e-05	227.513	-0.0010428	227.513	-0.000996498	226.438	-0.0039757	226.438	-0.000556403	231.104	-0.00138125	231.104	-0.0060456
227.813	-0.00482491	-0.00457606	224.258	-3.2376e-05	227.813	-0.00086508	227.813	-0.000816607	226.695	-0.00410595	226.695	-0.000721057	231.556	-0.00115896	231.556	-0.00437599
228.114	-0.00453832	-0.00455495	224.422	-4.66356e-05	228.114	-0.000668756	228.114	-0.000631527	226.953	-0.00416013	226.953	-0.000887598	232.007	-0.000962352	232.007	-0.0028169
228.414	-0.00424233	-0.0043503	224.586	-6.60437e-05	228.414	-0.000481764	228.414	-0.000460244	227.21	-0.00412034	227.21	-0.00103784	232.459	-0.000790802	232.459	-0.00161259
228.715	-0.00394109	-0.00398608	224.75	-9.19524e-05	228.715	-0.000323412	228.715	-0.000315222	227.468	-0.00398072	227.468	-0.00115267	232.91	-0.000643089	232.91	-0.000820986
229.015	-0.00363858	-0.00350386	224.914	-0.000125867	229.015	-0.000202317	229.015	-0.000201799	227.725	-0.00374668	227.725	-0.00121605	233.362	-0.000517539	233.362	-0.000371711
229.316	-0.00333849	-0.00295473	225.077	-0.000169388	229.316	-0.000117941	229.316	-0.000119362	227.983	-0.00343302	227.983	-0.00121859	233.814	-0.000412177	233.814	-0.000149669
229.616	-0.00304419	-0.00239033	225.241	-0.000224114	229.616	-6.40696e-05	229.616	-6.3458e-05	228.24	-0.00306106	228.24	-0.00115994	234.265	-0.000324858	234.265	-5.35941e-05
229.917	-0.00275865	-0.00185509	225.405	-0.000291525	229.917	-3.24335e-05	229.917	-2.79852e-05	228.498	-0.00265542	228.498	-0.00104876	234.717	-0.00025338	234.717	-1.70671e-05
230.217	-0.00248441	-0.00138115	225.569	-0.00037282	230.217	-1.53e-05	230.217	-6.87876e-06	228.755	-0.00224082	228.755	-0.000900701	235.168	-0.000195579	235.168	-4.83349e-06
230.518	-0.00222359	-0.000986473	225.732	-0.000468751	230.518	-6.7258e-06	230.518	4.91818e-06	229.013	-0.00183933	229.013	-0.000734772	235.62	-0.000149396	235.62	-1.21736e-06
230.818	-0.00197783	-0.000675923	225.896	-0.000579434	230.818	-2.75519e-06	230.818	1.11228e-05	229.27	-0.00146851	229.27	-0.000569364	236.072	-0.000112934	236.072	-2.7267e-07
231.119	-0.00174834	-0.000444301	226.06	-0.00070418	231.119	-1.05175e-06	231.119	1.42005e-05	229.528	-0.00114038	229.528	-0.000419077	236.523	-8.44849e-05	236.523	-5.4314e-08
231.419	-0.00153591	-0.000280172	226.224	-0.00084136	231.419	-3.74137e-07	231.419	1.56461e-05	229.785	-0.00086133	229.785	-0.000292997	236.975	-6.25465e-05	236.975	-9.62154e-09
231.72	-0.00134094	-0.000169489	226.388	-0.000988323	231.72	-1.24023e-07	231.72	1.62945e-05	230.043	-0.000632756	230.043	-0.00019458	237.426	-4.58243e-05	237.426	-1.51578e-09
232.02	-0.00116347	-9.83613e-05	226.551	-0.00114139	232.02	-3.83117e-08	232.02	1.65781e-05	230.3	-0.000452114	230.3	-0.000122743	237.878	-3.32244e-05	237.878	-2.12366e-10
232.321	-0.00100324	-5.47616e-05	226.715	-0.00129595	232.321	-1.10284e-08	232.321	1.67049e-05	230.558	-0.000314199	230.558	-7.35468e-05	238.33	-2.3839e-05	238.33	-2.64601e-11
232.621	-0.000859723	-2.9248e-05	226.879	-0.00144664	232.621	-2.95837e-09	232.621	1.67684e-05	230.815	-0.000212376	230.815	-4.18597e-05	238.781	-1.69273e-05	238.781	-2.93195e-12
232.922	-0.000732175	-1.49859e-05	227.043	-0.00158764	232.922	-7.39512e-10	232.922	1.68078e-05	231.073	-0.00013962	231.073	-2.26305e-05	239.233	-1.18948e-05	239.233	-2.88921e-13
233.222	-0.000619689	-7.36614e-06	227.207	-0.00171301	233.222	-1.72263e-10	233.222	1.68385e-05	231.33	-8.92761e-05	231.33	-1.16213e-05	239.684	-8.2717e-06	239.684	-2.53197e-14
233.523	-0.000521238	-3.47347e-06	227.37	-0.00181714	233.523	-3.73935e-11	233.523	1.68661e-05	231.588	-5.55221e-05	231.588	-5.66873e-06	240.136	-5.69248e-06	240.136	-1.97332e-15
233.823	-0.000435714	-1.57129e-06	227.534	-0.00189512	233.823	-7.56405e-12	233.823	1.68927e-05	231.845	-3.35846e-05	231.845	-2.62652e-06	240.588	-3.87684e-06	240.588	-1.36771e-16
234.124	-0.000361968	-6.81892e-07	227.698	-0.00194312	234.124	-1.42583e-12	234.124	1.69189e-05	232.103	-1.97587e-05	232.103	-1.15595e-06	241.039	-2.6129e-06	241.039	-8.43042e-18
234.424	-0.000298842	-2.83886e-07	227.862	-0.00195877	234.424	-2.50459e-13	234.424	1.69448e-05	232.361	-1.13062e-05	232.361	-4.83244e-07	241.491	-1.74275e-06	241.491	-4.62128e-19
234.725	-0.000245197	-1.13381e-07	228.025	-0.00194127	234.725	-4.09977e-14	234.725	1.69706e-05	232.618	-6.29249e-06	232.618	-1.91892e-07	241.942	-1.15032e-06	241.942	-2.25285e-20
235.025	-0.000199937	-4.34413e-08	228.189	-0.0018915	235.025	-6.25372e-15	235.025	1.69962e-05	232.876	-3.4062e-06	232.876	-7.23794e-08	242.394	-7.51398e-07	242.394	-9.767e-22
235.326	-0.000162022	-1.59674e-08	228.353	-0.00181195	235.326	-8.88939e-16	235.326	1.70216e-05	233.133	-1.79333e-06	233.133	-2.59321e-08	242.846	-4.85725e-07	242.846	-3.76572e-23
235.626	-0.000130484	-5.63034e-09	228.517	-0.00170649	235.626	-1.1775e-16	235.626	1.70469e-05	233.391	-9.18322e-07	233.391	-8.82525e-09	243.297	-3.10728e-07	243.297	-1.2912e-24
235.927	-0.000104435	-1.9046e-09	228.681	-0.00158008	235.927	-1.45346e-17	235.927	1.7072e-05	233.648	-4.57375e-07	233.648	-2.85287e-09	243.749	-1.96716e-07	243.749	-3.93726e-26
236.227	-8.30685e-05	-6.18072e-10	228.844	-0.00143838	236.227	-1.67187e-18	236.227	1.7097e-05	233.906	-2.21561e-07	233.906	-8.75995e-10	244.2	-1.23244e-07	244.2	-1.06771e-27
236.528	-6.56644e-05	-1.92417e-10	229.008	-0.00128732	236.528	-1.79208e-19	236.528	1.71218e-05	234.163	-1.0439e-07	234.163	-2.55498e-10	244.652	-7.64123e-08	244.652	-2.57498e-29
236.828	-5.15853e-05	-5.74665e-11	229.172	-0.00113271	236.828	-1.79006e-20	236.828	1.71464e-05	234.421	-4.78372e-08	234.421	-7.07846e-11	245.103	-4.68844e-08	245.103	-5.52268e-31
237.129	-4.02741e-05	-1.64647e-11	229.336	-0.00097987	237.129	-1.66621e-21	237.129	1.71709e-05	234.678	-2.13215e-08	234.678	-1.86276e-11	245.555	-2.84684e-08	245.555	-1.05338e-32
237.429	-3.12485e-05	-4.52546e-12	229.5	-0.000833368	237.429	-1.44527e-22	237.429	1.71952e-05	234.936	-9.24298e-09	234.936	-4.65628e-12	246.007	-1.71067e-08	246.007	-1.7868e-34
237.73	-2.40954e-05	-1.19327e-12	229.663	-0.000696825	237.73	-1.16823e-23	237.73	1.72193e-05	235.193	-3.89717e-09	235.193	-1.10557e-12	246.458	-1.01728e-08	246.458	-2.69542e-36
238.03	-1.84648e-05	-3.01844e-13	229.827	-0.000572835	238.03	-8.80334e-25	238.03	1.72433e-05	235.451	-1.5982e-09	235.451	-2.49346e-13	246.91	-5.98661e-09	246.91	-3.61606e-38
238.331	-1.40623e-05	-7.32478e-14	229.991	-0.000462971	238.331	-6.27923e-26	238.331	1.72671e-05	235.708	-6.37464e-10	235.708	-5.34173e-14	247.361	-3.48651e-09	247.361	-4.31421e-40
238.631	-1.06432e-05	-1.7052e-14	230.155	-0.000367872	238.631	-6.73159e-27	238.631	1.72907e-05	235.966	-2.473e-10	235.966	-1.087e-14	247.813	-2.00942e-09	247.813	-4.57747e-42
238.932	-8.00553e-06	-3.80823e-15	230.318	-0.000287381	238.932	-7.30267e-27	238.932	1.73141e-05	236.223	-9.33116e-11	236.223	-2.10106e-15	248.265	-1.14609e-09	248.265	-4.31925e-44
239.232	-5.98428e-06	-8.15904e-16	230.482	-0.000220718	239.232	-1.85294e-26	239.232	1.73374e-05	236.481	-3.42445e-11	236.481	-3.85759e-16	248.716	-6.46899e-10	248.716	-3.6245e-46
239.533	-4.44566e-06	-1.67696e-16	230.646	-0.000166661	239.533	-4.86041e-26	239.533	1.73606e-05	236.738	-1.22233e-11	236.738	-6.72758e-17	249.168	-3.61346e-10	249.168	-2.70487e-48
239.833	-3.2822e-06	-3.30655e-17	230.81	-0.000123723	239.833	-1.2756e-25	239.833	1.73835e-05	236.996	-4.24356e-12	236.996	-1.11447e-17	249.619	-1.99746e-10	249.619	-1.79516e-50
240.134	-2.40822e-06	-6.25453e-18	230.974	-9.02998e-05	240.134	-3.3446e-25	240.134	1.74063e-05	237.253	-1.4329e-12	237.253	-1.75364e-18	250.071	-1.0927e-10	250.071	-1.05954e-52
240.434	-1.75602e-06	-1.13497e-18	231.137	-6.47949e-05	240.434	-8.75374e-25	240.434	1.74289e-05	237.511	-4.70591e-13	237.511	-2.62109e-19	250.523	-5.91556e-11	250.523	-5.56146e-55
240.735	-1.27253e-06	-1.97578e-19	231.301	-4.57102e-05	240.735	-2.28493e-24	240.735	1.74513e-05	237.768	-1.5032e-13	237.768	-3.72123e-20	250.974	-3.16926e-11	250.974	-2.59609e-57
241.035	-9.16447e-07	-3.29962e-20	231.465	-3.17032e-05	241.035	-5.94284e-24	241.035	1.74736e-05	238.026	-4.67015e-14	238.026	-5.01831e-21	251.426	-1.68031e-11	251.426	-1.09804e-59
241.336	-6.5592e-07	-5.28634e-21	231.629	-2.16179e-05	241.336	-1.53878e-23	241.336	1.74956e-05	238.283	-1.4112e-14	238.283	-6.42828e-22	251.877	-8.81637e-12	251.877	-8.8882e-60
241.636	-4.66549e-07	-8.12485e-22	231.793	-1.44924e-05	241.636	-3.96332e-23	241.636	1.75175e-05	238.541	-4.14755e-15	238.541	-7.82163e-23	252.329	-4.57783e-12	252.329	-3.64921e-58
241.937	-3.29797e-07	-1.19796e-22	231.956	-9.55183e-06	241.937	-1.01465e-22	241.937	1.75393e-05	238.798	-1.1856e-15	238.798	-9.03997e-24	252.781	-2.35233e-12	252.781	-1.42548e-56
242.237	-2.31686e-07	-1.69449e-23	232.12	-6.18944e-06	242.237	-2.58017e-22	242.237	1.75608e-05	239.056	-3.29629e-16	239.056	-9.92485e-25	253.232	-1.1962e-12	253.232	-5.27414e-55
242.538	-1.61754e-07	-2.29934e-24	232.284	-3.94307e-06	242.538	-6.51312e-22	242.538	1.75822e-05	239.313	-8.91368e-17	239.313	-1.03612e-25	253.684	-6.01978e-13	253.684	-1.84829e-53
242.838	-1.12232e-07	-2.9932e-25	232.448	-2.46965e-06	242.838	-1.6312e-21	242.838	1.76033e-05	239.571	-2.34441e-17	239.571	-1.05167e-26	254.135	-2.99796e-13	254.135	-6.13504e-52
243.139	-7.73888e-08	-3.73797e-26	232.611	-1.52075e-06	243.139	-4.05132e-21	243.139	1.76243e-05	239.828	-5.99724e-18	239.828	-1.54153e-27	254.587	-1.47754e-13	254.587	-1.92883e-50
243.439	-5.30326e-08	-4.47821e-27	232.775	-9.20651e-07	243.439	-9.97435e-21	243.439	1.76451e-05	240.086	-1.49215e-18	240.086	-1.33222e-27	255.039	-7.20648e-14	255.039	-5.74376e-49
243.74	-3.6117e-08	-5.14684e-28	232.939	-5.47965e-07	243.74	-2.43345e-20	243.74	1.76658e-05	240.343	-3.61094e-19	240.343	-2.68317e-27	255.49	-3.47837e-14	255.49	-1.62005e-47
244.04	-2.44446e-08	-5.67473e-29	233.103	-3.20648e-07	244.04	-5.8814e-20	244.04	1.76862e-05	240.601	-8.49926e-20	240.601	-5.71564e-27	255.942	-1.66149e-14	255.942	-4.32802e-46
244.341	-1.64421e-08	-6.00229e-30	233.267	-1.84469e-07	244.341	-1.40784e-19	244.341	1.77064e-05	240.858	-1.94611e-20	240.858	-1.21394e-26	256.393	-7.85392e-15	256.393	-1.09516e-44
244.641	-1.0991e-08	-6.09056e-31	233.43	-1.04336e-07	244.641	-3.33691e-19	244.641	1.77264e-05	241.116	-4.34129e-21	241.116	-2.56446e-26	256.845	-3.67406e-15	256.845	-2.62479e-43
244.942	-7.30159e-09	-5.92878e-32	233.594	-5.80185e-08	244.942	-7.83033e-19	244.942	1.77462e-05	241.373	-9.55804e-22	241.373	-5.38783e-26	257.297	-1.70088e-15	257.297	-5.95855e-42
245.242	-4.82061e-09	-5.53658e-33	233.758	-3.17188e-08	245.242	-1.81884e-18	245.242	1.77658e-05	241.631	-2.3127e-22	241.631	-1.12578e-25	257.748	-7.79239e-16	257.748	-1.28119e-40
245.543	-3.16293e-09	-4.96005e-34	233.922	-1.70484e-08	245.543	-4.18149e-18	245.543	1.77852e-05	241.888	-1.04401e-22	241.888	-2.33945e-25	258.2	-3.53295e-16	258.2	-2.60925e-39
245.843	-2.06243e-09	-4.26283e-35	234.086	-9.0089e-09	245.843	-9.51356e-18	245.843	1.78043e-05	242.146	-1.28855e-22	242.146	-4.83497e-25	258.651	-1.58516e-16	258.651	-5.03323e-38
246.144	-1.33651e-09	-3.51462e-36	234.249	-4.68033e-09	246.144	-2.14187e-17	246.144	1.78232e-05	242.403	-2.28744e-22	242.403	-9.9379e-25	259.103	-7.03843e-17	259.103	-9.19614e-37
246.444	-8.60736e-10	-2.77988e-37	234.413	-2.39057e-09	246.444	-4.7714e-17	246.444	1.78418e-05	242.661	-4.25566e-22	242.661	-2.0315e-24	259.554	-3.09278e-17	259.554	-1.59145e-35
246.745	-5.50896e-10	-2.10932e-38	234.577	-1.20045e-09	246.745	-1.05166e-16	246.745	1.786e-05	242.918	-7.92388e-22	242.918	-4.13008e-24	260.006	-1.3449e-17	260.006	-2.6086e-34
247.045	-3.50407e-10	-1.53542e-39	234.741	-5.92658e-10	247.045	-2.29327e-16	247.045	1.7878e-05	243.176	-1.46927e-21	243.176	-8.35067e-24	260.458	-5.78764e-18	260.458	-4.04997e-33
247.346	-2.21503e-10	-1.07221e-40	234.904	-2.87663e-10	247.346	-4.94728e-16	247.346	1.78956e-05	243.433	-2.71168e-21	243.433	-1.67921e-23	260.909	-2.4648e-18	260.909	-5.95558e-32
247.646	-1.39152e-10	-7.1829e-42	235.068	-1.37272e-10	247.646	-1.05583e-15	247.646	1.79127e-05	243.691	-4.98111e-21	243.691	-3.35822e-23	261.361	-1.0388e-18	261.361	-8.29515e-31
247.947	-8.68761e-11	-4.61624e-43	235.232	-6.44017e-11	247.947	-2.22905e-15	247.947	1.79294e-05	243.948	-9.10674e-21	243.948	-6.67934e-23	261.812	-4.3326e-19	261.812	-1.09434e-29
248.247	-5.39034e-11	-2.84606e-44	235.396	-2.97052e-11	248.247	-4.65516e-15	248.247	1.79455e-05	244.206	-1.6571e-20	244.206	-1.32123e-22	262.264	-1.78828e-19	262.264	-1.36745e-28
248.548	-3.3238e-11	-1.68333e-45	235.56	-1.34706e-11	248.548	-9.61672e-15	248.548	1.79609e-05	244.464	-3.0011e-20	244.464	-2.59923e-22	262.716	-7.30455e-20	262.716	-1.61844e-27
248.848	-2.03684e-11	-9.55128e-47	235.723	-6.00562e-12	248.848	-1.96511e-14	248.848	1.79756e-05	244.721	-5.40956e-20	244.721	-5.08547e-22	263.167	-2.95305e-20	263.167	-1.8143e-26
249.149	-1.24046e-11	-5.19902e-48	235.887	-2.63238e-12	249.149	-3.97199e-14	249.149	1.79894e-05	244.979	-9.70493e-20	244.979	-9.89552e-22	263.619	-1.18432e-20	263.619	-1.92642e-25
249.449	-7.50774e-12	-2.71488e-49	236.051	-1.13438e-12	249.449	-7.94115e-14	249.449	1.80021e-05	245.236	-1.73289e-19	245.236	-1.91499e-21	264.07	-4.9291e-21	264.07	-1.93741e-24
249.75	-4.51586e-12	-1.36002e-50	236.215	-4.80601e-13	249.75	-1.57039e-13	249.75	1.80135e-05	245.494	-3.07962e-19	245.494	-3.68565e-21	264.522	-3.76297e-21	264.522	-1.84553e-23
250.05	-2.69945e-12	-6.53598e-52	236.379	-2.00185e-13	250.05	-3.07167e-13	250.05	1.80234e-05	245.751	-5.4472e-19	245.751	-7.05478e-21	264.974	-1.47315e-20	264.974	-1.66513e-22
250.351	-1.60366e-12	-3.01331e-53	236.542	-8.19776e-14	250.351	-5.94268e-13	250.351	1.80316e-05	246.009	-9.58952e-19	246.009	-1.34299e-20	265.425	-9.71685e-20	265.425	-1.42299e-21
250.651	-9.46788e-13	-1.33273e-54	236.706	-3.30049e-14	250.651	-1.13717e-12	250.651	1.80375e-05	246.266	-1.68023e-18	246.266	-2.54263e-20	265.877	-6.3741e-19	265.877	-1.15183e-20
250.952	-5.55516e-13	-5.65473e-56	236.87	-1.30641e-14	250.952	-2.1523e-12	250.952	1.80408e-05	246.524	-2.93015e-18	246.524	-4.78756e-20	266.328	-3.98951e-18	266.328	-8.83078e-20
251.252	-3.23924e-13	-2.3017e-57	237.034	-5.08393e-15	251.252	-4.02911e-12	251.252	1.80411e-05	246.781	-5.0858e-18	246.781	-8.96531e-20	266.78	-2.37689e-17	266.78	-6.41268e-19
251.553	-1.87712e-13	-8.98779e-59	237.197	-1.94508e-15	251.553	-7.46008e-12	251.553	1.80376e-05	247.039	-8.78571e-18	247.039	-1.6697e-19	267.232	-1.3478e-16	267.232	-4.41071e-18
251.853	-1.08105e-13	-3.36686e-60	237.361	-7.31636e-16	251.853	-1.36617e-11	251.853	1.80297e-05	247.296	-1.51058e-17	247.296	-3.09264e-19	267.683	-7.27394e-16	267.683	-2.87346e-17
252.154	-6.18732e-14	-1.20995e-61	237.525	-2.70564e-16	252.154	-2.47451e-11	252.154	1.80166e-05	247.554	-2.58498e-17	247.554	-5.69696e-19	268.135	-3.73627e-15	268.135	-1.77309e-16
252.454	-3.51934e-14	-4.17133e-63	237.689	-9.83704e-17	252.454	-4.43301e-11	252.454	1.79972e-05	247.811	-4.40272e-17	247.811	-1.0437e-18	268.586	-1.82655e-14	268.586	-1.0363e-15
252.755	-1.98941e-14	-1.37959e-64	237.853	-3.51623e-17	252.755	-7.85468e-11	252.755	1.79703e-05	248.069	-7.46332e-17	248.069	-1.90165e-18	269.038	-8.49868e-14	269.038	-5.73676e-15
253.055	-1.11761e-14	-4.37719e-66	238.016	-1.23569e-17	253.055	-1.37651e-10	253.055	1.79347e-05	248.326	-1.25919e-16	248.326	-3.44593e-18	269.49	-3.76353e-13	269.49	-3.008e-14
253.356	-6.23962e-15	-1.33232e-67	238.18	-4.26931e-18	253.356	-2.38589e-10	253.356	1.78888e-05	248.584	-2.11446e-16	248.584	-6.21015e-18	269.941	-1.58623e-12	269.941	-1.49388e-13
253.656	-3.46202e-15	-3.89035e-69	238.344	-1.45019e-18	253.656	-4.09017e-10	253.656	1.78307e-05	248.841	-3.53393e-16	248.841	-1.11306e-17	270.393	-6.36297e-12	270.393	-7.02721e-13
253.957	-1.909e-15	-1.08977e-70	238.508	-4.84298e-19	253.957	-6.93507e-10	253.957	1.77584e-05	249.099	-5.87845e-16	249.099	-1.98406e-17	270.844	-2.42929e-11	270.844	-3.13097e-12
254.257	-1.04612e-15	-2.92855e-72	238.672	-1.59007e-19	254.257	-1.163e-09	254.257	1.76694e-05	249.356	-9.73232e-16	249.356	-3.51732e-17	271.296	-8.82725e-11	271.296	-1.3213e-11
254.558	-5.69724e-16	-7.54984e-74	238.835	-5.13264e-20	254.558	-1.92896e-09	254.558	1.7561e-05	249.614	-1.60368e-15	249.614	-6.20141e-17	271.748	-3.05278e-10	271.748	-5.28147e-11
254.858	-3.08353e-16	-1.8672e-75	238.999	-1.62886e-20	254.858	-3.16437e-09	254.858	1.743e-05	249.871	-2.63009e-15	249.871	-1.0874e-16	272.199	-1.00483e-09	272.199	-1.99956e-10
255.159	-1.65858e-16	-4.43007e-77	239.163	-5.0821e-21	255.159	-5.13416e-09	255.159	1.72728e-05	250.129	-4.29309e-15	250.129	-1.89631e-16	272.651	-3.14784e-09	272.651	-7.1704e-10
255.459	-8.86598e-17	-1.00832e-78	239.327	-1.55892e-21	255.459	-8.23888e-09	255.459	1.70856e-05	250.386	-6.97458e-15	250.386	-3.28888e-16	273.102	-9.38552e-09	273.102	-2.43546e-09
255.76	-4.71e-17	-2.20169e-80	239.49	-4.70133e-22	255.76	-1.30763e-08	255.76	1.68636e-05	250.644	-1.12776e-14	250.644	-5.67295e-16	273.554	-2.66336e-08	273.554	-7.83513e-09
256.06	-2.48667e-17	-4.61191e-82	239.654	-1.39392e-22	256.06	-2.05268e-08	256.06	1.66019e-05	250.901	-1.81494e-14	250.901	-9.73172e-16	274.005	-7.19327e-08	274.005	-2.38748e-08
256.361	-1.30472e-17	-9.26773e-84	239.818	-4.06323e-23	256.361	-3.18695e-08	256.361	1.62948e-05	251.159	-2.9071e-14	251.159	-1.66032e-15	274.457	-1.84905e-07	274.457	-6.89068e-08
256.661	-6.80332e-18	-1.78663e-85	239.982	-1.16446e-23	256.661	-4.89382e-08	256.661	1.5936e-05	251.416	-4.63456e-14	251.416	-2.81717e-15	274.909	-4.52372e-07	274.909	-1.8837e-07
256.962	-3.52555e-18	-3.30417e-87	240.146	-3.28092e-24	256.962	-7.43261e-08	256.962	1.55187e-05	251.674	-7.35377e-14	251.674	-4.75397e-15	275.36	-1.05334e-06	275.36	-4.87743e-07
257.262	-1.81567e-18	-5.86218e-89	240.309	-9.08837e-25	257.262	-1.11649e-07	257.262	1.50351e-05	251.931	-1.16136e-13	251.931	-7.97848e-15	275.812	-2.33435e-06	275.812	-1.19618e-06
257.563	-9.29285e-19	-9.97755e-91	240.473	-2.47511e-25	257.563	-1.65879e-07	257.563	1.44771e-05	252.189	-1.82552e-13	252.189	-1.33169e-14	276.263	-4.92366e-06	276.263	-2.77865e-06
257.863	-4.72677e-19	-1.62913e-92	240.637	-6.62708e-26	257.863	-2.43752e-07	257.863	1.38354e-05	252.446	-2.8561e-13	252.446	-2.21059e-14	276.715	-9.88408e-06	276.715	-6.11361e-06
258.164	-2.38937e-19	-2.55186e-94	240.801	-1.74449e-26	258.164	-3.54267e-07	258.164	1.31004e-05	252.704	-4.44772e-13	252.704	-3.64951e-14	277.167	-1.88847e-05	277.167	-1.27406e-05
258.464	-1.20034e-19	-3.83465e-96	240.965	-4.51473e-27	258.464	-5.09259e-07	258.464	1.22615e-05	252.961	-6.89439e-13	252.961	-5.99212e-14	277.618	-3.43406e-05	277.618	-2.51484e-05
258.765	-5.9928e-20	-5.52821e-98	241.128	-1.14872e-27	258.765	-7.24059e-07	258.765	1.13074e-05	253.219	-1.06383e-12	253.219	-9.78468e-14	278.07	-5.94336e-05	278.07	-4.70174e-05
259.065	-2.97343e-20	-1.41903e-99	241.292	-2.87353e-28	259.065	-1.01821e-06	259.065	1.02261e-05	253.476	-1.63418e-12	253.476	-1.58904e-13	278.521	-9.78996e-05	278.521	-8.32599e-05
259.366	-1.46619e-20	-1.43634e-97	241.456	-7.06701e-29	259.366	-1.41624e-06	259.366	9.00492e-06	253.734	-2.49938e-12	253.734	-2.5665e-13	278.973	-0.000153481	278.973	-0.00013965
259.666	-7.18495e-21	-2.94931e-95	241.62	-1.70873e-29	259.666	-1.94836e-06	259.666	7.63063e-06	253.991	-3.80662e-12	253.991	-4.12259e-13	279.425	-0.00022901	279.425	-0.000221858
259.967	-3.49914e-21	-5.66794e-93	241.783	-4.06191e-30	259.967	-2.65119e-06	259.967	6.08934e-06	254.249	-5.77461e-12	254.249	-6.58596e-13	279.876	-0.000325222	279.876	-0.000333839
260.267	-1.69357e-21	-1.01939e-90	241.947	-9.49305e-31	260.267	-3.56825e-06	260.267	4.36672e-06	254.506	-8.72812e-12	254.506	-1.04638e-12	280.328	-0.000439571	280.328	-0.000475804
260.568	-8.14603e-22	-1.71579e-88	242.111	-2.18122e-31	260.568	-4.75025e-06	260.568	2.4481e-06	254.764	-1.315e-11	254.764	-1.65341e-12	280.779	-0.000565463	280.779	-0.000642313
260.868	-3.89397e-22	-2.70271e-86	242.275	-4.92733e-32	260.868	-6.25505e-06	260.868	3.1856e-07	255.021	-1.97601e-11	255.021	-2.59832e-12	281.231	-0.000692317	281.231	-0.000821284
261.169	-1.84988e-22	-3.98424e-84	242.439	-1.09432e-32	261.169	-8.14711e-06	261.169	-2.03688e-06	255.279	-2.96377e-11	255.279	-4.06094e-12	281.683	-0.000806734	281.683	-0.000994647
261.469	-8.73366e-23	-5.49669e-82	242.602	-2.38942e-33	261.469	-1.04965e-05	261.469	-4.63312e-06	255.536	-4.44129e-11	255.536	-6.31222e-12	282.134	-0.000894708	282.134	-0.00114097
261.77	-4.09782e-23	-7.09687e-80	242.766	-5.12932e-34	261.77	-1.3377e-05	261.77	-7.48478e-06	255.794	-6.65734e-11	255.794	-9.75802e-12	282.586	-0.000944403	282.586	-0.00123967
262.07	-1.91079e-23	-8.57517e-78	242.93	-1.08255e-34	262.07	-1.68639e-05	262.07	-1.0606e-05	256.052	-9.99609e-11	256.052	-1.50026e-11	283.037	-0.000948765	283.037	-0.00127575
262.371	-8.85471e-24	-9.69681e-76	243.094	-2.24621e-35	262.371	-2.10307e-05	262.371	-1.40101e-05	256.309	-1.50587e-10	256.309	-2.29403e-11	283.489	-0.000907163	283.489	-0.00124352
262.671	-4.07794e-24	-1.02618e-73	243.258	-4.5822e-36	262.671	-2.59454e-05	262.671	-1.77094e-05	256.567	-2.27981e-10	256.567	-3.4887e-11	283.941	-0.000825538	283.941	-0.00114808
262.972	-1.86643e-24	-1.01632e-71	243.421	-9.19001e-37	262.972	-3.16661e-05	262.972	-2.17153e-05	256.824	-3.47437e-10	256.824	-5.27676e-11	284.392	-0.000715014	284.392	-0.00100396
263.272	-8.48986e-25	-9.41993e-70	243.585	-1.81208e-37	263.272	-3.82363e-05	263.272	-2.60372e-05	257.082	-5.33737e-10	257.082	-7.93817e-11	284.844	-0.000589409	284.844	-0.000831554
263.573	-3.83961e-25	-8.17098e-68	243.749	-3.51281e-38	263.573	-4.568e-05	263.573	-3.0683e-05	257.339	-8.2732e-10	257.339	-1.18779e-10	285.295	-0.000462428	285.295	-0.000652372
263.873	-1.73472e-25	-6.63302e-66	243.913	-6.69503e-39	263.873	-5.39973e-05	263.873	-3.56584e-05	257.597	-1.2944e-09	257.597	-1.76784e-10	285.747	-0.000345304	285.747	-0.000484781
264.174	-8.24672e-26	-5.03916e-64	244.076	-1.25449e-39	264.174	-6.31605e-05	264.174	-4.09668e-05	257.854	-2.04343e-09	257.854	-2.61738e-10	286.198	-0.000245429	286.198	-0.000341315
264.474	-6.16355e-26	-3.58274e-62	244.24	-2.31102e-40	264.474	-7.31115e-05	264.474	-4.66088e-05	258.112	-3.25145e-09	258.112	-3.85529e-10	286.65	-0.000166156	286.65	-0.000228081
264.775	-1.49142e-25	-2.38387e-60	244.404	-4.18558e-41	264.775	-8.37597e-05	264.775	-5.25822e-05	258.369	-5.20575e-09	258.369	-5.65039e-10	287.102	-0.000107686	287.102	-0.000146202
265.075	-6.44971e-25	-1.48443e-58	244.568	-7.45293e-42	265.075	-9.49836e-05	265.075	-5.88815e-05	258.627	-8.36865e-09	258.627	-8.24179e-10	287.553	-6.8928e-05	287.553	-9.49391e-05
265.376	-2.969e-24	-8.65062e-57	244.732	-1.30472e-42	265.376	-0.000106632	265.376	-6.54979e-05	258.884	-1.34762e-08	258.884	-1.19677e-09	288.005	-5.03618e-05	288.005	-7.59156e-05
265.676	-1.34512e-23	-4.71786e-55	244.895	-2.24556e-43	265.676	-0.00011853	265.676	-7.24188e-05	259.142	-2.16861e-08	259.142	-1.73065e-09	288.456	-5.74596e-05	288.456	-9.69224e-05
265.977	-5.95215e-23	-2.40798e-53	245.059	-3.79973e-44	265.977	-0.000130483	265.977	-7.96281e-05	259.399	-3.47944e-08	259.399	-2.49364e-09	288.908	-0.000102393	288.908	-0.000171915
266.277	-2.5706e-22	-1.15019e-51	245.223	-6.32118e-45	266.277	-0.00014229	266.277	-8.71057e-05	259.657	-5.55464e-08	259.657	-3.58238e-09	289.36	-0.000199297	289.36	-0.000312902
266.578	-1.08347e-21	-5.14161e-50	245.387	-1.03386e-45	266.578	-0.000153748	266.578	-9.48275e-05	259.914	-8.80722e-08	259.914	-5.13568e-09	289.811	-0.000350031	289.811	-0.000513645
266.878	-4.4567e-21	-2.15098e-48	245.551	-1.66243e-46	266.878	-0.000164666	266.878	-0.000102765	260.172	-1.38483e-07	260.172	-7.3555e-09	290.263	-0.000527319	290.263	-0.000735199
267.179	-1.78907e-20	-8.42143e-47	245.714	-2.62812e-47	267.179	-0.000174874	267.179	-0.000110888	260.429	-2.15661e-07	260.429	-1.05415e-08	290.714	-0.000673493	290.714	-0.000910123
267.479	-7.00901e-20	-3.08563e-45	245.878	-4.08474e-48	267.479	-0.000184233	267.479	-0.000119158	260.687	-3.3229e-07	260.687	-1.51518e-08	291.166	-0.000727224	291.166	-0.000972438
267.78	-2.6798e-19	-1.05807e-43	246.042	-6.2417e-49	267.78	-0.000192646	267.78	-0.000127538	260.944	-5.06131e-07	260.944	-2.19155e-08	291.618	-0.000663375	291.618	-0.000896299
268.08	-9.99921e-19	-3.39541e-42	246.206	-9.3769e-50	268.08	-0.000200058	268.08	-0.000135984	261.202	-7.61582e-07	261.202	-3.20558e-08	292.069	-0.00051111	292.069	-0.00071253
268.381	-3.6412e-18	-1.01972e-40	246.369	-1.38495e-50	268.381	-0.000206465	268.381	-0.00014445	261.459	-1.13146e-06	261.459	-4.77426e-08	292.521	-0.000332587	292.521	-0.000488529
268.681	-1.29402e-17	-2.86603e-39	246.533	-2.01107e-51	268.681	-0.000211912	268.681	-0.000152888	261.717	-1.659e-06	261.717	-7.30151e-08	292.972	-0.000182777	292.972	-0.000288874
268.982	-4.48798e-17	-7.53858e-38	246.697	-2.87104e-52	268.982	-0.000216488	268.982	-0.000161246	261.974	-2.39987e-06	261.974	-1.15619e-07	293.424	-8.48318e-05	293.424	-0.000147318
269.282	-1.51907e-16	-1.85571e-36	246.861	-4.02968e-53	269.282	-0.000220321	269.282	-0.000169471	262.232	-3.42406e-06	262.232	-1.90508e-07	293.876	-3.32519e-05	293.876	-6.47928e-05
269.583	-5.01791e-16	-4.27503e-35	247.025	-5.56057e-54	269.583	-0.000223568	269.583	-0.00017751	262.489	-4.81743e-06	262.489	-3.26117e-07	294.327	-1.10076e-05	294.327	-2.45768e-05
269.883	-1.61765e-15	-9.21677e-34	247.188	-7.54374e-55	269.883	-0.000226405	269.883	-0.000185307	262.747	-6.68243e-06	262.747	-5.74786e-07	294.779	-3.07744e-06	294.779	-8.03988e-06
270.184	-5.08932e-15	-1.85964e-32	247.352	-1.00617e-55	270.184	-0.000229012	270.184	-0.000192808	263.004	-9.13779e-06	263.004	-1.02851e-06	295.23	-7.26615e-07	295.23	-2.2683e-06
270.484	-1.56262e-14	-3.51147e-31	247.516	-1.3194e-56	270.484	-0.000231562	270.484	-0.000199956	263.262	-1.23165e-05	263.262	-1.84009e-06	295.682	-1.4489e-07	295.682	-5.5192e-07
270.785	-4.68233e-14	-6.20525e-30	247.68	-1.70099e-57	270.785	-0.000234206	270.785	-0.0002067	263.519	-1.63623e-05	263.519	-3.247e-06	296.134	-2.44003e-08	296.134	-1.15818e-07
271.085	-1.36927e-13	-1.02622e-28	247.843	-2.15597e-58	271.085	-0.000237065	271.085	-0.000212987	263.777	-2.14228e-05	263.777	-5.59121e-06	296.585	-3.47033e-09	296.585	-2.09607e-08
271.386	-3.90778e-13	-1.58829e-27	248.007	-2.68659e-59	271.386	-0.000240217	271.386	-0.000218768	264.034	-2.76422e-05	264.034	-9.32309e-06	297.037	-4.16842e-10	297.037	-3.27159e-09
271.686	-1.0884e-12	-2.30055e-26	248.171	-3.2914e-60	271.686	-0.000243697	271.686	-0.000223996	264.292	-3.51494e-05	264.292	-1.49741e-05	297.488	-4.22869e-11	297.488	-4.40391e-10
271.987	-2.95844e-12	-3.11847e-25	248.335	-3.9644e-61	271.987	-0.000247488	271.987	-0.000228631	264.549	-4.4046e-05	264.549	-2.30847e-05	297.94	-3.62326e-12	297.94	-5.11263e-11
272.287	-7.8479e-12	-3.95606e-24	248.499	-4.69454e-62	272.287	-0.000251523	272.287	-0.000232633	264.807	-5.43924e-05	264.807	-3.40843e-05	298.392	-2.62261e-13	298.392	-5.11889e-12
272.588	-2.03171e-11	-4.69672e-23	248.662	-5.46547e-63	272.588	-0.000255694	272.588	-0.00023597	265.064	-6.61941e-05	265.064	-4.81374e-05	298.843	-1.60466e-14	298.843	-4.42012e-13
272.888	-5.13315e-11	-5.21838e-22	248.826	-6.25576e-64	272.888	-0.000259848	272.888	-0.000238616	265.322	-7.93892e-05	265.322	-6.49954e-05	299.295	-8.31953e-16	299.295	-3.29171e-14
273.189	-1.26568e-10	-5.42609e-21	248.99	-7.03966e-65	273.189	-0.000263807	273.189	-0.000240549	265.579	-9.38388e-05	265.579	-8.39081e-05	299.746	-3.69147e-17	299.746	-2.11417e-15
273.489	-3.04565e-10	-5.28018e-20	249.154	-7.78827e-66	273.489	-0.00026737	273.489	-0.000241759	265.837	-0.000109322	265.837	-0.000103649	300.198	-1.46372e-18	300.198	-1.17112e-16
273.79	-7.15241e-10	-4.80862e-19	249.318	-8.47138e-67	273.79	-0.000270327	273.79	-0.000242244	266.094	-0.000125538	266.094	-0.000122684	300.649	-6.13823e-20	300.649	-5.59549e-18
274.09	-1.63923e-09	-4.09829e-18	249.481	-9.06348e-68	274.09	-0.000272475	274.09	-0.000242012	266.352	-0.000142111	266.352	-0.000139465	301.101	-3.88649e-21	301.101	-2.3065e-19
274.391	-3.66645e-09	-3.26885e-17	249.645	-9.73164e-69	274.391	-0.000273621	274.391	-0.000241092	266.609	-0.000158607	266.609	-0.000152772	301.553	-3.95039e-22	301.553	-8.20956e-21
274.691	-8.00326e-09	-2.44004e-16	249.809	-1.91972e-69	274.691	-0.000273602	274.691	-0.000239532	266.867	-0.000174556	266.867	-0.000162014	302.004	-4.71691e-23	302.004	-2.53134e-22
274.992	-1.70492e-08	-1.70455e-15	249.973	-4.28267e-69	274.992	-0.000272293	274.992	-0.000237412	267.124	-0.000189477	267.124	-0.000167373	302.456	-5.60583e-24	302.456	-6.85163e-24
275.292	-3.54453e-08	-1.11438e-14	250.136	-1.85767e-68	275.292	-0.000269615	275.292	-0.000234852	267.382	-0.000202912	267.382	-0.000169754	302.907	-6.38655e-25	302.907	-1.71947e-25
275.593	-7.19165e-08	-6.81813e-14	250.3	-8.18101e-68	275.593	-0.000265551	275.593	-0.00023203	267.639	-0.000214454	267.639	-0.00017054	303.359	-6.93179e-26	303.359	-4.83233e-27
275.893	-1.42402e-07	-3.90398e-13	250.464	-3.57809e-67	275.893	-0.000260161	275.893	-0.000229199	267.897	-0.000223782	267.897	-0.000171249	303.811	-7.16146e-27	303.811	-2.08119e-28
276.194	-2.75181e-07	-2.092e-12	250.628	-1.5534e-66	276.194	-0.0002536	276.194	-0.000226701	268.155	-0.000230682	268.155	-0.000173176	304.262	-7.04187e-28	304.262	-1.34002e-29
276.494	-5.18964e-07	-1.04912e-11	250.792	-6.69417e-66	276.494	-0.000246144	276.494	-0.000224998	268.412	-0.000235067	268.412	-0.000177147	304.714	-6.59023e-29	304.714	-9.72195e-31
276.795	-9.55152e-07	-4.92377e-11	250.955	-2.86347e-65	276.795	-0.000238223	276.795	-0.000224675	268.67	-0.000236987	268.67	-0.000183408	305.165	-5.87001e-30	305.165	-6.9449e-32
277.095	-1.71563e-06	-2.16262e-10	251.119	-1.21582e-64	277.095	-0.00023046	277.095	-0.000226456	268.927	-0.000236624	268.927	-0.000191672	305.617	-4.97625e-31	305.617	-4.73149e-33
277.396	-3.00741e-06	-8.88945e-10	251.283	-5.12425e-64	277.396	-0.000223707	277.396	-0.00023119	269.185	-0.000234286	269.185	-0.000201267	306.069	-4.01504e-32	306.069	-3.05652e-34
277.696	-5.14489e-06	-3.41963e-09	251.447	-2.14374e-63	277.696	-0.000219082	277.696	-0.000239822	269.442	-0.00023038	269.442	-0.00021133	306.52	-3.08321e-33	306.52	-1.87047e-35
277.997	-8.58968e-06	-1.2311e-08	251.611	-8.90218e-63	277.997	-0.000217966	277.997	-0.00025333	269.7	-0.000225389	269.7	-0.00022099	306.972	-2.25342e-34	306.972	-1.08421e-36
278.297	-1.39957e-05	-4.14779e-08	251.774	-3.66946e-62	278.297	-0.000221972	278.297	-0.000272638	269.957	-0.000219836	269.957	-0.000229505	307.423	-1.5675e-35	307.423	-5.95255e-38
278.598	-2.2255e-05	-1.30783e-07	251.938	-1.50138e-61	278.598	-0.000232845	278.598	-0.000298492	270.215	-0.000214256	270.215	-0.000236347	307.875	-1.03776e-36	307.875	-3.09544e-39
278.898	-3.45364e-05	-3.85918e-07	252.102	-6.09764e-61	278.898	-0.00025228	278.898	-0.000331321	270.472	-0.000209156	270.472	-0.00024123	308.327	-6.53899e-38	308.327	-1.52465e-40
279.199	-5.23049e-05	-1.06574e-06	252.266	-2.45818e-60	279.199	-0.00028167	279.199	-0.000371087	270.73	-0.000204992	270.73	-0.000244098	308.778	-3.92148e-39	308.778	-7.11286e-42
279.499	-7.7308e-05	-2.75432e-06	252.429	-9.83669e-60	279.499	-0.000321788	279.499	-0.000417159	270.987	-0.000202145	270.987	-0.000245101	309.23	-2.23829e-40	309.23	-3.14303e-43
279.8	-0.000111512	-6.66177e-06	252.593	-3.9072e-59	279.8	-0.000372458	279.8	-0.000468222	271.245	-0.000200907	271.245	-0.000244538	309.681	-1.21592e-41	309.681	-1.31547e-44
280.1	-0.000156978	-1.50791e-05	252.757	-1.54051e-58	280.1	-0.000432275	280.1	-0.000522258	271.502	-0.000201469	271.502	-0.000242814	310.133	-6.28668e-43	310.133	-5.21484e-46
280.401	-0.00021566	-3.19426e-05	252.921	-6.029e-58	280.401	-0.000498456	280.401	-0.000576609	271.76	-0.000203926	271.76	-0.000240385	310.585	-3.09358e-44	310.585	-1.95808e-47
280.701	-0.000289145	-6.3325e-05	253.085	-2.34212e-57	280.701	-0.000566884	280.701	-0.000628145	272.017	-0.000208278	272.017	-0.000237711	311.036	-1.44886e-45	311.036	-6.9638e-49
281.002	-0.000378338	-0.000117487	253.248	-9.03138e-57	281.002	-0.000632402	281.002	-0.000673505	272.275	-0.00021444	272.275	-0.000235217	311.488	-6.46087e-47	311.488	-2.3458e-50
281.302	-0.000483125	-0.000203994	253.412	-3.45686e-56	281.302	-0.000689336	281.302	-0.000709415	272.532	-0.000222257	272.532	-0.00023326	311.939	-1.50953e-47	311.939	-7.48455e-52
281.603	-0.000602082	-0.000331476	253.576	-1.31338e-55	281.603	-0.000732196	281.603	-0.000733022	272.79	-0.00023152	272.79	-0.000232104	312.391	-4.96564e-45	312.391	-2.26197e-53
281.903	-0.000732265	-0.000504079	253.74	-4.95316e-55	281.903	-0.000756428	281.903	-0.000742206	273.047	-0.000241976	273.047	-0.000231912	312.842	-1.66063e-42	312.842	-2.45657e-54
282.204	-0.000869155	-0.000717389	253.904	-1.8542e-54	282.204	-0.000759088	282.204	-0.000735826	273.305	-0.000253349	273.305	-0.000232741	313.294	-4.62142e-40	313.294	-2.7075e-51
282.504	-0.0010068	-0.000955478	254.067	-6.88988e-54	282.504	-0.000739295	282.504	-0.000713857	273.562	-0.000265346	273.562	-0.000234553	313.746	-1.07023e-37	313.746	-3.19772e-48
282.805	-0.00113816	-0.00119096	254.231	-2.54126e-53	282.805	-0.000698361	282.805	-0.000677394	273.82	-0.000277672	273.82	-0.000237222	314.197	-2.06242e-35	314.197	-2.98051e-45
283.105	-0.00125569	-0.00138926	254.395	-9.304e-53	283.105	-0.000639583	283.105	-0.000628523	274.077	-0.000290038	274.077	-0.000240559	314.649	-3.3073e-33	314.649	-2.19239e-42
283.406	-0.001352	-0.00151663	254.559	-3.38121e-52	283.406	-0.000567736	283.406	-0.000570089	274.335	-0.000302168	274.335	-0.000244326	315.1	-4.41335e-31	315.1	-1.27269e-39
283.706	-0.00142065	-0.00154949	254.722	-1.21971e-51	283.706	-0.000488366	283.706	-0.000505386	274.592	-0.000313802	274.592	-0.000248263	315.552	-4.90073e-29	315.552	-5.8305e-37
284.007	-0.00145684	-0.00148151	254.886	-4.3674e-51	284.007	-0.000407045	284.007	-0.000437818	274.85	-0.000324703	274.85	-0.000252101	316.004	-4.52846e-27	316.004	-2.10797e-34
284.307	-0.00145799	-0.00132566	255.05	-1.55228e-50	284.307	-0.00032871	284.307	-0.000370595	275.107	-0.000334657	275.107	-0.000255579	316.455	-3.48208e-25	316.455	-6.01453e-32
284.608	-0.00142402	-0.00111012	255.214	-5.47648e-50	284.608	-0.000257192	284.608	-0.000306487	275.365	-0.000343476	275.365	-0.000258461	316.907	-2.22805e-23	316.907	-1.3543e-29
284.908	-0.00135735	-0.000869995	255.378	-1.91785e-49	284.908	-0.000194991	284.908	-0.000247674	275.622	-0.000351	275.622	-0.000260544	317.358	-1.18634e-21	317.358	-2.40661e-27
285.209	-0.00126265	-0.000638079	255.541	-6.66667e-49	285.209	-0.000143295	285.209	-0.000195715	275.88	-0.000357098	275.88	-0.000261662	317.81	-5.25641e-20	317.81	-3.375e-25
285.509	-0.00114628	-0.000437968	255.705	-2.30031e-48	285.509	-0.000102187	285.509	-0.000151618	276.137	-0.000361676	276.137	-0.000261698	318.262	-1.93806e-18	318.262	-3.73524e-23
285.81	-0.00101558	-0.000281333	255.869	-7.87852e-48	285.81	-7.09919e-05	285.81	-0.000116024	276.395	-0.00036467	276.395	-0.000260581	318.713	-5.94627e-17	318.713	-3.26242e-21
286.11	-0.000878127	-0.000169125	256.033	-2.67846e-47	286.11	-4.87012e-05	286.11	-8.94406e-05	276.652	-0.000366065	276.652	-0.000258294	319.165	-1.51816e-15	319.165	-2.24874e-19
286.411	-0.000741003	-9.51502e-05	256.197	-9.03876e-47	286.411	-3.44196e-05	286.411	-7.25181e-05	276.91	-0.000365889	276.91	-0.000254879	319.616	-3.22545e-14	319.616	-1.22325e-17
286.711	-0.000610274	-5.0102e-05	256.36	-3.02771e-46	286.711	-2.78048e-05	286.711	-6.62562e-05	277.167	-0.000364236	277.167	-0.000250441	320.068	-5.70243e-13	320.068	-5.25133e-16
287.012	-0.00049065	-2.47122e-05	256.524	-1.0067e-45	287.012	-2.94252e-05	287.012	-7.20751e-05	277.425	-0.00036127	277.425	-0.00024516	320.52	-8.38934e-12	320.52	-1.7791e-14
287.312	-0.000385489	-1.15238e-05	256.688	-3.32255e-45	287.312	-4.09208e-05	287.312	-9.16452e-05	277.682	-0.000357251	277.682	-0.000239304	320.971	-1.02705e-10	320.971	-4.75672e-13
287.613	-0.000297219	-5.55203e-06	256.852	-1.08849e-44	287.613	-6.47875e-05	287.613	-0.000126416	277.94	-0.00035255	277.94	-0.000233241	321.423	-1.0463e-09	321.423	-1.00367e-11
287.913	-0.000228383	-4.53564e-06	257.015	-3.53962e-44	287.913	-0.000103622	287.913	-0.000176871	278.197	-0.000347677	278.197	-0.000227459	321.874	-8.86986e-09	321.874	-1.6713e-10
288.214	-0.000183438	-9.68373e-06	257.179	-1.14254e-43	288.214	-0.000158804	288.214	-0.000241664	278.455	-0.000343298	278.455	-0.00022258	322.326	-6.25713e-08	322.326	-2.19631e-09
288.514	-0.000171121	-2.77155e-05	257.343	-3.66075e-43	288.514	-0.000228898	288.514	-0.00031691	278.712	-0.000340257	278.712	-0.000219367	322.778	-3.67309e-07	322.778	-2.27776e-08
288.815	-0.000206331	-7.41061e-05	257.507	-1.16426e-42	288.815	-0.000308391	288.815	-0.000395975	278.97	-0.000339571	278.97	-0.000218723	323.229	-1.79426e-06	323.229	-1.86424e-07
289.115	-0.000309243	-0.00017518	257.671	-3.67547e-42	289.115	-0.000387564	289.115	-0.000470029	279.227	-0.000342421	279.227	-0.000221669	323.681	-7.29351e-06	323.681	-1.20413e-06
289.416	-0.000498968	-0.000363738	257.834	-1.15175e-41	289.416	-0.000453997	289.416	-0.000529405	279.485	-0.000350099	279.485	-0.000229298	324.132	-2.46709e-05	324.132	-6.1379e-06
289.716	-0.000781066	-0.000662869	257.998	-3.58248e-41	289.716	-0.000495587	289.716	-0.000565498	279.742	-0.000363932	279.742	-0.000242699	324.584	-6.94437e-05	324.584	-2.46913e-05
290.017	-0.00113312	-0.00106013	258.162	-1.10609e-40	290.017	-0.000504081	290.017	-0.000572699	280	-0.000385159	280	-0.000262847	325.036	-0.000162659	325.036	-7.83874e-05
290.317	-0.00149779	-0.0014879	258.326	-3.38987e-40	290.317	-0.000477725	290.317	-0.000549732	280.258	-0.00041478	280.258	-0.000290476	325.487	-0.000317044	325.487	-0.000196392
290.618	-0.00179282	-0.00183263	258.49	-1.03123e-39	290.618	-0.000421838	290.618	-0.000499956	280.515	-0.000453378	280.515	-0.000325922	325.939	-0.000514233	325.939	-0.000388312
290.918	-0.00193879	-0.00198088	258.653	-3.11394e-39	290.918	-0.000347057	290.918	-0.000430509	280.773	-0.000500933	280.773	-0.000368983	326.39	-0.000694062	326.39	-0.000605918
291.219	-0.00189251	-0.00187901	258.817	-9.33355e-39	291.219	-0.000266037	291.219	-0.000350604	281.03	-0.00055667	281.03	-0.000418793	326.842	-0.000779532	326.842	-0.000746146
291.519	-0.00166686	-0.00156416	258.981	-2.77694e-38	291.519	-0.000190006	291.519	-0.000269513	281.288	-0.000618947	281.288	-0.000473756	327.293	-0.000728563	327.293	-0.000725122
291.82	-0.00132446	-0.00114267	259.145	-8.20101e-38	291.82	-0.000126438	291.82	-0.00019485	281.545	-0.000685239	281.545	-0.000531551	327.745	-0.000566629	327.745	-0.000556129
292.12	-0.000949349	-0.00073256	259.308	-2.40409e-37	292.12	-7.83925e-05	292.12	-0.000131567	281.803	-0.00075222	281.803	-0.000589231	328.197	-0.000366714	328.197	-0.000336602
292.421	-0.000613825	-0.000412146	259.472	-6.99545e-37	292.421	-4.52851e-05	292.421	-8.17686e-05	282.06	-0.00081597	282.06	-0.000643418	328.648	-0.000197494	328.648	-0.000160781
292.721	-0.000358004	-0.00020349	259.636	-2.02052e-36	292.721	-2.43737e-05	292.721	-4.51862e-05	282.318	-0.000872274	282.318	-0.000690576	329.1	-8.85071e-05	329.1	-6.06082e-05
293.022	-0.000188343	-8.81697e-05	259.8	-5.79286e-36	293.022	-1.22229e-05	293.022	-2.00048e-05	282.575	-0.000917015	282.575	-0.00072734	329.551	-3.30066e-05	329.551	-1.80304e-05
293.322	-8.93781e-05	-3.35259e-05	259.964	-1.64856e-35	293.322	-5.71103e-06	293.322	-3.71777e-06	282.833	-0.000946582	282.833	-0.000750863	330.003	-1.02428e-05	330.003	-4.23306e-06
293.623	-3.82588e-05	-1.11873e-05	260.127	-4.65691e-35	293.623	-2.48624e-06	293.623	6.20248e-06	283.09	-0.000958263	283.09	-0.000759119	330.455	-2.64507e-06	330.455	-7.84299e-07
293.923	-1.47724e-05	-3.27609e-06	260.291	-1.30579e-34	293.923	-1.00848e-06	293.923	1.19041e-05	283.348	-0.000950545	283.348	-0.000751129	330.906	-5.68398e-07	330.906	-1.1468e-07
294.224	-5.14516e-06	-8.41919e-07	260.455	-3.6344e-34	294.224	-3.8115e-07	294.224	1.50029e-05	283.605	-0.000923293	283.605	-0.000727076	331.358	-1.0164e-07	331.358	-1.32333e-08
294.524	-1.61653e-06	-1.89876e-07	260.619	-1.00409e-33	294.524	-1.3423e-07	294.524	1.65998e-05	283.863	-0.000877765	283.863	-0.000688275	331.809	-1.51243e-08	331.809	-1.20511e-09
294.825	-4.58166e-07	-3.75797e-08	260.783	-2.75357e-33	294.825	-4.40532e-08	294.825	1.73832e-05	284.12	-0.000816468	284.12	-0.000637027	332.261	-1.87277e-09	332.261	-8.66087e-11
295.125	-1.17156e-07	-6.52711e-09	260.946	-7.49569e-33	295.125	-1.34769e-08	295.125	1.77512e-05	284.378	-0.000742879	284.378	-0.000576359	332.713	-1.92971e-10	332.713	-4.91218e-12
295.426	-2.70337e-08	-9.94887e-10	261.11	-2.02582e-32	295.426	-3.84567e-09	295.426	1.79181e-05	284.635	-0.000661066	284.635	-0.0005097	333.164	-1.65461e-11	333.164	-2.19869e-13
295.726	-5.6321e-09	-1.33079e-10	261.274	-5.444e-32	295.726	-1.02529e-09	295.726	1.7992e-05	284.893	-0.000575283	284.893	-0.000440539	333.616	-1.18058e-12	333.616	-7.7666e-15
296.027	-1.06077e-09	-1.56219e-11	261.438	-1.47164e-31	296.027	-2.56562e-10	296.027	1.80238e-05	285.15	-0.000489571	285.15	-0.000372119	334.067	-7.00964e-14	334.067	-2.16508e-16
296.327	-1.81221e-10	-1.60931e-12	261.601	-4.3257e-31	296.327	-6.10257e-11	296.327	1.80364e-05	285.408	-0.000407439	285.408	-0.000307183	334.519	-3.46332e-15	334.519	-4.76317e-18
296.628	-2.83385e-11	-1.45489e-13	261.765	-1.93368e-30	296.628	-1.42888e-11	296.628	1.80398e-05	285.665	-0.000331643	285.665	-0.000247821	334.971	-1.42393e-16	334.971	-8.26979e-20
296.928	-4.15911e-12	-1.15426e-14	261.929	-1.86914e-29	296.928	-3.58581e-12	296.928	1.8038e-05	285.923	-0.000264081	285.923	-0.000195406	335.422	-4.8717e-18	335.422	-1.1331e-21
297.229	-6.11226e-13	-8.03645e-16	262.093	-2.6637e-28	297.229	-1.10886e-12	297.229	1.80328e-05	286.18	-0.000205806	286.18	-0.00015063	335.874	-1.38698e-19	335.874	-1.22524e-23
297.529	-1.02267e-13	-4.91031e-17	262.257	-3.93591e-27	297.529	-4.56503e-13	297.529	1.80252e-05	286.438	-0.000157127	286.438	-0.0001136	336.325	-3.28593e-21	336.325	-1.04557e-25
297.83	-2.20476e-14	-2.63292e-18	262.42	-5.53389e-26	297.83	-2.30438e-13	297.83	1.80156e-05	286.695	-0.000117794	286.695	-8.39983e-05	336.777	-6.47805e-23	336.777	-7.0414e-28
298.13	-5.95627e-15	-1.23894e-19	262.584	-7.29572e-25	298.13	-1.26743e-13	298.13	1.80045e-05	286.953	-8.72243e-05	286.953	-6.12698e-05	337.229	-1.06274e-24	337.229	-3.74234e-30
298.431	-1.78306e-15	-5.11621e-21	262.748	-8.99702e-24	298.431	-7.13664e-14	298.431	1.7992e-05	287.21	-6.47533e-05	287.21	-4.48281e-05	337.68	-1.4508e-26	337.68	-1.56965e-32
298.731	-5.44663e-16	-1.85409e-22	262.912	-1.03738e-22	298.731	-4.02439e-14	298.731	1.79784e-05	287.468	-4.98992e-05	287.468	-3.42601e-05	338.132	-1.64812e-28	338.132	-5.19567e-35
299.032	-1.64456e-16	-5.89654e-24	263.076	-1.11827e-21	299.032	-2.25803e-14	299.032	1.79639e-05	287.725	-4.26074e-05	287.725	-2.95136e-05	338.583	-1.55799e-30	338.583	-1.35724e-37
299.332	-4.86182e-17	-1.64569e-25	263.239	-1.12701e-20	299.332	-1.25845e-14	299.332	1.79486e-05	287.983	-4.34471e-05	287.983	-3.10358e-05	339.035	-1.22557e-32	339.035	-2.79801e-40
299.633	-1.40374e-17	-4.03074e-27	263.403	-1.06187e-19	299.633	-6.96363e-15	299.633	1.79326e-05	288.24	-5.37082e-05	288.24	-3.98187e-05	339.486	-8.02252e-35	339.486	-4.55218e-43
299.933	-3.95605e-18	-8.66373e-29	263.567	-9.35361e-19	299.933	-3.82547e-15	299.933	1.79161e-05	288.498	-7.53282e-05	288.498	-5.72923e-05	339.938	-4.36999e-37	339.938	-5.84475e-46
300.234	-1.08809e-18	-1.63422e-30	263.731	-7.70289e-18	300.234	-2.0863e-15	300.234	1.7899e-05	288.755	-0.000110582	288.755	-8.50177e-05	340.39	-1.98084e-39	340.39	-5.92229e-49
300.534	-2.92071e-19	-2.7052e-32	263.894	-5.93053e-17	300.534	-1.12955e-15	300.534	1.78815e-05	289.013	-0.000161497	289.013	-0.000124165	340.841	-7.4716e-42	340.841	-4.73577e-52
300.835	-7.65119e-20	-3.92982e-34	264.058	-4.26873e-16	300.835	-6.07124e-16	300.835	1.78636e-05	289.27	-0.000229035	289.27	-0.000174844	341.293	-2.34518e-44	341.293	-2.9886e-55
301.135	-1.95607e-20	-5.00993e-36	264.222	-2.87256e-15	301.135	-3.23957e-16	301.135	1.78454e-05	289.528	-0.000312181	289.528	-0.000235435	341.744	-6.12544e-47	341.744	-1.48841e-58
301.436	-4.88042e-21	-5.60498e-38	264.386	-1.80719e-14	301.436	-1.71607e-16	301.436	1.78269e-05	289.785	-0.000407202	289.785	-0.000302164	342.196	-1.33136e-49	342.196	-5.85e-62
301.736	-1.18835e-21	-5.50303e-40	264.55	-1.06293e-13	301.736	-9.02452e-17	301.736	1.78081e-05	290.043	-0.000507374	290.043	-0.000369148	342.648	-2.40798e-52	342.648	-1.81453e-65
302.037	-2.82391e-22	-4.74148e-42	264.713	-5.84483e-13	302.037	-4.71142e-17	302.037	1.7789e-05	290.3	-0.000603426	290.3	-0.000429058	343.099	-3.62415e-55	343.099	-4.44172e-69
302.337	-6.54895e-23	-3.58517e-44	264.877	-3.00471e-12	302.337	-2.44185e-17	302.337	1.77697e-05	290.558	-0.000684771	290.558	-0.000474339	343.551	-4.53897e-58	343.551	-8.58055e-73
302.638	-1.48221e-23	-2.37898e-46	265.041	-1.44411e-11	302.638	-1.25639e-17	302.638	1.77502e-05	290.815	-0.00074135	290.815	-0.000498748	344.002	-4.7305e-61	344.002	-1.30814e-76
302.938	-3.27388e-24	-1.38534e-48	265.205	-6.48876e-11	302.938	-6.41757e-18	302.938	1.77304e-05	291.073	-0.000765639	291.073	-0.000498737	344.454	-4.10255e-64	344.454	-1.57389e-80
303.239	-7.05722e-25	-7.07957e-51	265.369	-2.72577e-10	303.239	-3.25429e-18	303.239	1.77104e-05	291.33	-0.000754276	291.33	-0.0004743	344.906	-2.96073e-67	344.906	-1.49441e-84
303.539	-1.48464e-25	-3.17498e-53	265.532	-1.07049e-09	303.539	-1.63825e-18	303.539	1.76902e-05	291.588	-0.000708816	291.588	-0.000428965	345.357	-1.77804e-70	345.357	-1.1198e-88
303.84	-3.04805e-26	-1.24957e-55	265.696	-3.93042e-09	303.84	-8.18736e-19	303.84	1.76698e-05	291.845	-0.000635373	291.845	-0.000368956	345.809	-8.8855e-74	345.809	-6.62201e-93
304.14	-6.10719e-27	-4.31582e-58	265.86	-1.34916e-08	304.14	-4.06207e-19	304.14	1.76493e-05	292.103	-0.000543268	292.103	-0.000301794	346.26	-3.69505e-77	346.26	-3.09041e-97
304.441	-1.1942e-27	-1.30813e-60	266.024	-4.32963e-08	304.441	-2.00073e-19	304.441	1.76285e-05	292.361	-0.000443085	292.361	-0.000234764	346.712	-1.27866e-80	346.712	-1.1382e-101
304.741	-2.27892e-28	-3.47956e-63	266.187	-1.29899e-07	304.741	-9.78298e-20	304.741	1.76075e-05	292.618	-0.000344704	292.618	-0.000173674	347.164	-3.68205e-84	347.164	-3.30826e-106
305.042	-4.24421e-29	-8.12235e-66	266.351	-3.64354e-07	305.042	-4.74889e-20	305.042	1.75864e-05	292.876	-0.000255796	292.876	-0.000122185	347.615	-8.82309e-88	347.615	-7.58853e-111
305.342	-7.71403e-30	-1.66388e-68	266.515	-9.55448e-07	305.342	-2.28851e-20	305.342	1.75651e-05	293.133	-0.000181062	293.133	-8.17499e-05	348.067	-1.75934e-91	348.067	-1.3737e-115
305.643	-1.3683e-30	-2.99123e-71	266.679	-2.34238e-06	305.643	-1.09484e-20	305.643	1.75436e-05	293.391	-0.00012225	293.391	-5.20161e-05	348.518	-2.91928e-95	348.518	-1.96248e-120
305.943	-2.36864e-31	-4.71911e-74	266.843	-5.36873e-06	305.943	-5.19986e-21	305.943	1.75219e-05	293.648	-7.87328e-05	293.648	-3.14754e-05	348.97	-4.03089e-99	348.97	-2.21255e-125
306.244	-4.00158e-32	-6.53364e-77	267.006	-1.15041e-05	306.244	-2.45172e-21	306.244	1.75e-05	293.906	-4.83674e-05	293.906	-1.81129e-05	349.422	-4.63151e-103	349.422	-1.96861e-130
306.544	-6.59753e-33	-7.93843e-80	267.17	-2.3046e-05	306.544	-1.14759e-21	306.544	1.7478e-05	294.163	-2.83428e-05	294.163	-9.91263e-06	349.873	-4.42836e-107	349.873	0
306.845	-1.06157e-33	-8.46446e-83	267.334	-4.31625e-05	306.845	-5.33268e-22	306.845	1.74557e-05	294.421	-1.58426e-05	294.421	-5.15909e-06	350.325	-3.52339e-111	350.325	0
307.145	-1.66698e-34	-7.92043e-86	267.498	-7.55757e-05	307.145	-2.46004e-22	307.145	1.74334e-05	294.678	-8.44719e-06	294.678	-2.55354e-06	350.776	-2.33279e-115	350.776	0
307.446	-2.55463e-35	-6.50409e-89	267.662	-0.000123715	307.446	-1.12662e-22	307.446	1.74108e-05	294.936	-4.29646e-06	294.936	-1.20199e-06	351.228	-1.28525e-119	351.228	0
307.746	-3.82069e-36	-4.68749e-92	267.825	-0.000189334	307.746	-5.12216e-23	307.746	1.7388e-05	295.193	-2.0847e-06	295.193	-5.3808e-07	351.68	-5.8925e-124	351.68	0
308.047	-5.57665e-37	-2.96631e-95	267.989	-0.000270895	308.047	-2.31189e-23	308.047	1.73651e-05	295.451	-9.65037e-07	295.451	-2.29082e-07	352.131	-2.24806e-128	352.131	0
308.347	-7.94366e-38	-1.65467e-98	268.153	-0.000362358	308.347	-1.03591e-23	308.347	1.7342e-05	295.708	-4.26269e-07	295.708	-9.27566e-08	352.583	-7.13697e-133	352.583	0
308.648	-1.10429e-38	-8.41159e-102	268.317	-0.000453148	308.648	-4.60803e-24	308.648	1.73188e-05	295.966	-1.7972e-07	295.966	-3.57218e-08	353.034	0	353.034	0
308.948	-1.49818e-39	-4.98137e-105	268.48	-0.000529794	308.948	-2.03492e-24	308.948	1.72954e-05	296.223	-7.2368e-08	296.223	-1.30861e-08	353.486	0	353.486	0
309.249	-1.98363e-40	-6.96503e-108	268.644	-0.000579081	309.249	-8.92112e-25	309.249	1.72718e-05	296.481	-2.78669e-08	296.481	-4.56121e-09	353.937	0	353.937	0
309.549	-2.56314e-41	-1.98212e-110	268.808	-0.000591749	309.549	-3.88267e-25	309.549	1.7248e-05	296.738	-1.02893e-08	296.738	-1.51352e-09	354.389	0	354.389	0
309.85	-3.23223e-42	-6.21168e-113	268.972	-0.000565328	309.85	-1.67757e-25	309.85	1.72241e-05	296.996	-3.66391e-09	296.996	-4.78721e-10	354.841	0	354.841	0
310.15	-3.97784e-43	-1.8545e-115	269.136	-0.000504927	310.15	-7.19568e-26	310.15	1.72e-05	297.253	-1.27395e-09	297.253	-1.4476e-10	355.292	0	355.292	0
310.451	-4.77758e-44	-5.19005e-118	269.299	-0.000421621	310.451	-3.06409e-26	310.451	1.71757e-05	297.511	-4.4377e-10	297.511	-4.21475e-11	355.744	0	355.744	0
310.751	-5.59998e-45	-1.35952e-120	269.463	-0.00032914	310.751	-1.2953e-26	310.751	1.71513e-05	297.768	-1.62324e-10	297.768	-1.20172e-11	356.195	0	356.195	0
311.052	-6.4059e-46	-3.33286e-123	269.627	-0.000240218	311.052	-5.43598e-27	311.052	1.71267e-05	298.026	-6.65183e-11	298.026	-3.48625e-12	356.647	0	356.647	0
311.352	-7.15139e-47	-7.64642e-126	269.791	-0.000163906	311.352	-2.26478e-27	311.352	1.71019e-05	298.283	-3.20001e-11	298.283	-1.10603e-12	357.099	0	357.099	0
311.653	-7.79143e-48	-1.64176e-128	269.955	-0.000104556	311.653	-9.36725e-28	311.653	1.7077e-05	298.541	-1.7861e-11	298.541	-4.18976e-13	357.55	0	357.55	0
311.953	-8.28438e-49	-3.29891e-131	270.118	-6.23547e-05	311.953	-3.84626e-28	311.953	1.70519e-05	298.798	-1.09652e-11	298.798	-1.95317e-13	358.002	0	358.002	0
312.254	-8.59646e-50	0	270.282	-3.4766e-05	312.254	-1.56785e-28	312.254	1.70267e-05	299.056	-7.04626e-12	299.056	-1.05806e-13	358.453	0	358.453	0
312.554	-8.70553e-51	0	270.446	-1.8122e-05	312.554	-6.34467e-29	312.554	1.70013e-05	299.313	-4.60516e-12	299.313	-6.16975e-14	358.905	0	358.905	0
312.855	-8.60373e-52	0	270.61	-8.83133e-06	312.855	-2.5489e-29	312.855	1.69757e-05	299.571	-3.02091e-12	299.571	-3.69477e-14	359.357	0	359.357	0
313.155	-8.29843e-53	0	270.773	-4.02379e-06	313.155	-1.01659e-29	313.155	1.695e-05	299.828	-1.97838e-12	299.828	-2.22592e-14	359.808	0	359.808	0
313.456	-7.94682e-54	0	270.937	-1.71459e-06	313.456	-4.03126e-30	313.456	1.69241e-05	300.086	-1.29089e-12	300.086	-1.33875e-14	360.26	0	360.26	0
313.756	-1.28362e-52	0	271.101	-6.84575e-07	313.756	-1.73711e-30	313.756	1.68981e-05	300.343	-8.38629e-13	300.343	-8.01727e-15	360.711	0	360.711	0
314.057	-9.82293e-50	0	271.265	-2.59345e-07	314.057	-4.13993e-30	314.057	1.68719e-05	300.601	-5.42308e-13	300.601	-4.77668e-15	361.163	0	361.163	0
314.357	-6.17924e-47	0	271.429	-1.0102e-07	314.357	-7.42991e-29	314.357	1.68455e-05	300.858	-3.49048e-13	300.858	-2.83067e-15	361.615	0	361.615	0
314.658	-3.1775e-44	0	271.592	-5.77775e-08	314.658	-1.44099e-27	314.658	1.6819e-05	301.116	-2.23602e-13	301.116	-1.66834e-15	362.066	0	362.066	0
314.958	-1.33565e-41	0	271.756	-7.33004e-08	314.958	-2.59427e-26	314.958	1.67924e-05	301.373	-1.42566e-13	301.373	-9.7792e-16	362.518	0	362.518	0
315.259	-4.58937e-39	0	271.92	-1.41297e-07	315.259	-4.3224e-25	315.259	1.67656e-05	301.631	-9.04705e-14	301.631	-5.7009e-16	362.969	0	362.969	0
315.559	-1.28905e-36	0	272.084	-2.89105e-07	315.559	-6.66445e-24	315.559	1.67386e-05	301.888	-5.71407e-14	301.888	-3.30525e-16	363.421	0	363.421	0
315.86	-2.95969e-34	0	272.247	-5.79347e-07	315.86	-9.50898e-23	315.86	1.67115e-05	302.146	-3.59196e-14	302.146	-1.90584e-16	363.873	0	363.873	0
316.16	-5.5549e-32	0	272.411	-1.12381e-06	316.16	-1.25555e-21	316.16	1.66842e-05	302.403	-2.24733e-14	302.403	-1.09292e-16	364.324	0	364.324	0
316.461	-8.52241e-30	0	272.575	-2.10691e-06	316.461	-1.53413e-20	316.461	1.66568e-05	302.661	-1.39943e-14	302.661	-6.23321e-17	364.776	0	364.776	0
316.761	-1.06882e-27	0	272.739	-3.81693e-06	316.761	-1.73469e-19	316.761	1.66293e-05	302.918	-8.67327e-15	302.918	-3.53553e-17	365.227	0	365.227	0
317.062	-1.09573e-25	0	272.903	-6.68169e-06	317.062	-1.81514e-18	317.062	1.66015e-05	303.176	-5.35012e-15	303.176	-1.99443e-17	365.679	0	365.679	0
317.362	-9.18242e-24	0	273.066	-1.13021e-05	317.362	-1.75763e-17	317.362	1.65737e-05	303.433	-3.28467e-15	303.433	-1.11893e-17	366.131	0	366.131	0
317.663	-6.29025e-22	0	273.23	-1.84729e-05	317.663	-1.57498e-16	317.663	1.65457e-05	303.691	-2.0071e-15	303.691	-6.24323e-18	366.582	0	366.582	0
317.963	-3.52236e-20	0	273.394	-2.91751e-05	317.963	-1.30603e-15	317.963	1.65176e-05	303.948	-1.22066e-15	303.948	-3.46446e-18	367.034	0	367.034	0
318.264	-1.61234e-18	0	273.558	-4.45236e-05	318.264	-1.00221e-14	318.264	1.64893e-05	304.206	-7.38873e-16	304.206	-1.91197e-18	367.485	0	367.485	0
318.564	-6.03302e-17	0	273.722	-6.56553e-05	318.564	-7.11701e-14	318.564	1.64608e-05	304.464	-4.45136e-16	304.464	-1.04942e-18	367.937	0	367.937	0
318.865	-1.84531e-15	0	273.885	-9.35514e-05	318.865	-4.67697e-13	318.865	1.64323e-05	304.721	-2.6691e-16	304.721	-5.72844e-19	368.388	0	368.388	0
319.165	-4.61381e-14	-2.29252e-131	274.049	-0.000128805	319.165	-2.8442e-12	319.165	1.64035e-05	304.979	-1.59288e-16	304.979	-3.10989e-19	368.84	0	368.84	0
319.466	-9.42988e-13	-2.10529e-119	274.213	-0.000171363	319.466	-1.60062e-11	319.466	1.63746e-05	305.236	-9.46133e-17	305.236	-1.67909e-19	369.292	0	369.292	0
319.766	-1.57547e-11	-5.05381e-108	274.377	-0.000220295	319.766	-8.33572e-11	319.766	1.63454e-05	305.494	-5.59331e-17	305.494	-9.0162e-20	369.743	0	369.743	0
320.067	-2.15163e-10	-3.17128e-97	274.54	-0.00027365	320.067	-4.01725e-10	320.067	1.63152e-05	305.751	-3.29104e-17	305.751	-4.81497e-20	370.195	0	370.195	0
320.367	-2.40205e-09	-5.20185e-87	274.704	-0.000328467	320.367	-1.79161e-09	320.367	1.62819e-05	306.009	-1.92729e-17	306.009	-2.55732e-20	370.646	0	370.646	0
320.668	-2.19206e-08	-2.23043e-77	274.868	-0.000380974	320.668	-7.39418e-09	320.668	1.62378e-05	306.266	-1.12333e-17	306.266	-1.35082e-20	371.098	0	371.098	0
320.968	-1.63523e-07	-2.49994e-68	275.032	-0.000426984	320.968	-2.824e-08	320.968	1.61583e-05	306.524	-6.51658e-18	306.524	-7.09623e-21	371.55	0	371.55	0
321.269	-9.97154e-07	-7.32449e-60	275.196	-0.000462428	321.269	-9.9809e-08	321.269	1.59718e-05	306.781	-3.76252e-18	306.781	-3.70749e-21	372.001	0	372.001	0
321.569	-4.97051e-06	-5.60963e-52	275.359	-0.000483953	321.569	-3.26441e-07	321.569	1.5486e-05	307.039	-2.16215e-18	307.039	-1.92643e-21	372.453	0	372.453	0
321.87	-2.02533e-05	-1.12305e-44	275.523	-0.000489444	321.87	-9.88026e-07	321.87	1.42287e-05	307.296	-1.23664e-18	307.296	-9.95514e-22	372.904	0	372.904	0
322.17	-6.746e-05	-5.87722e-38	275.687	-0.000478374	322.17	-2.76734e-06	322.17	1.11438e-05	307.554	-7.03957e-19	307.554	-5.11637e-22	373.356	0	373.356	0
322.471	-0.000183676	-8.03995e-32	275.851	-0.000451895	322.471	-7.17276e-06	322.471	4.08695e-06	307.811	-3.9884e-19	307.811	-2.61515e-22	373.808	0	373.808	0
322.771	-0.000408805	-2.87503e-26	276.015	-0.00041265	322.771	-1.72044e-05	322.771	-1.08635e-05	308.069	-2.24905e-19	308.069	-1.32939e-22	374.259	0	374.259	0
323.072	-0.000743763	-2.68745e-21	276.178	-0.000364352	323.072	-3.81876e-05	323.072	-4.01013e-05	308.326	-1.26226e-19	308.326	-6.72092e-23	374.711	0	374.711	0
323.372	-0.00110614	-6.5667e-17	276.342	-0.00031122	323.372	-7.84397e-05	323.372	-9.27521e-05	308.584	-7.05095e-20	308.584	-3.37929e-23	375.162	0	375.162	0
323.673	-0.00134475	-4.19432e-13	276.506	-0.000257399	323.673	-0.0001491	323.673	-0.000179824	308.841	-3.92007e-20	308.841	-1.68983e-23	375.614	0	375.614	0
323.973	-0.00133637	-7.003e-10	276.67	-0.000206464	323.973	-0.000262271	323.973	-0.000311609	309.099	-2.16915e-20	309.099	-8.40391e-24	376.066	0	376.066	0
324.274	-0.0010856	-3.05644e-07	276.833	-0.000161097	324.274	-0.000426926	324.274	-0.000493264	309.356	-1.19463e-20	309.356	-4.15662e-24	376.517	0	376.517	0
324.574	-0.00072089	-3.48702e-05	276.997	-0.000122959	324.574	-0.000643109	324.574	-0.000719591	309.614	-6.54823e-21	309.614	-2.04465e-24	376.969	0	376.969	0
324.875	-0.000391313	-0.00103993	277.161	-9.27439e-05	324.875	-0.000896492	324.875	-0.000971276	309.871	-3.57244e-21	309.871	-1.00027e-24	377.42	0	377.42	0
325.175	-0.000173634	-0.00810696	277.325	-7.03601e-05	325.175	-0.00115648	325.175	-0.00121526	310.129	-1.93978e-21	310.129	-4.86676e-25	377.872	0	377.872	0
325.476	-6.29799e-05	-0.0165205	277.489	-5.5183e-05	325.476	-0.00138057	325.476	-0.00141083	310.386	-1.04831e-21	310.386	-2.35494e-25	378.324	0	378.324	0
325.776	-1.86735e-05	-0.00880024	277.652	-4.63083e-05	325.776	-0.00152514	325.776	-0.00152041	310.644	-5.63866e-22	310.644	-1.13329e-25	378.775	0	378.775	0
326.077	-4.52589e-06	-0.00122539	277.816	-4.27678e-05	326.077	-0.00155916	326.077	-0.00152127	310.901	-3.01863e-22	310.901	-5.42406e-26	379.227	0	379.227	0
326.377	-8.96684e-07	-4.4603e-05	277.98	-4.36843e-05	326.377	-0.00147503	326.377	-0.00141326	311.159	-1.6084e-22	311.159	-2.58183e-26	379.678	0	379.678	0
326.678	-1.45221e-07	-4.24386e-07	278.144	-4.83593e-05	326.678	-0.00129134	326.678	-0.00121877	311.416	-8.52951e-23	311.416	-1.22223e-26	380.13	0	380.13	0
326.978	-1.92255e-08	-1.05552e-09	278.308	-5.63055e-05	326.978	-0.00104619	326.978	-0.000975259	311.674	-4.50198e-23	311.674	-5.75434e-27	380.581	0	380.581	0
327.279	-2.08056e-09	-6.86247e-13	278.471	-6.72392e-05	327.279	-0.00078435	327.279	-0.000723481	311.931	-2.365e-23	311.931	-2.69439e-27	381.033	0	381.033	0
327.579	-1.84052e-10	-1.16628e-16	278.635	-8.10485e-05	327.579	-0.000544176	327.579	-0.000496665	312.189	-1.23654e-23	312.189	-1.25472e-27	381.485	0	381.485	0
327.88	-1.33093e-11	-5.18123e-21	278.799	-9.77516e-05	327.88	-0.00034938	327.88	-0.000314343	312.446	-6.43477e-24	312.446	-5.81101e-28	381.936	0	381.936	0
328.18	-7.86731e-13	-6.01688e-26	278.963	-0.000117454	328.18	-0.000207581	328.18	-0.000181901	312.704	-3.33278e-24	312.704	-2.67657e-28	382.388	0	382.388	0
328.481	-3.80149e-14	-1.82649e-31	279.126	-0.000140311	328.481	-0.000114132	328.481	-9.42998e-05	312.961	-1.71802e-24	312.961	-1.2261e-28	382.839	0	382.839	0
328.781	-1.50154e-15	-1.44935e-37	279.29	-0.000166491	328.781	-5.80703e-05	328.781	-4.12857e-05	313.219	-8.81451e-25	313.219	-5.5859e-29	383.291	0	383.291	0
329.082	-4.84815e-17	-3.00633e-44	279.454	-0.000196152	329.082	-2.73421e-05	329.082	-1.18376e-05	313.476	-4.50108e-25	313.476	-2.53094e-29	383.743	0	383.743	0
329.382	-1.27959e-18	-1.63008e-51	279.618	-0.000229418	329.382	-1.19135e-05	329.382	3.2075e-06	313.734	-2.28762e-25	313.734	-1.14049e-29	384.194	0	384.194	0
329.683	-2.76072e-20	-2.31041e-59	279.782	-0.000266356	329.683	-4.80371e-06	329.683	1.0284e-05	313.991	-1.15718e-25	313.991	-5.11122e-30	384.646	0	384.646	0
329.983	-4.8689e-22	-8.56006e-68	279.945	-0.000306964	329.983	-1.79244e-06	329.983	1.33453e-05	314.249	-5.82591e-26	314.249	-2.27911e-30	385.097	0	385.097	0
330.284	-7.0193e-24	-8.29035e-77	280.109	-0.000351154	330.284	-6.18929e-07	330.284	1.45568e-05	314.506	-2.91928e-26	314.506	-1.02621e-30	385.549	0	385.549	0
330.584	-8.27205e-26	-2.09883e-86	280.273	-0.00039874	330.584	-1.97773e-07	330.584	1.49864e-05	314.764	-1.45592e-26	314.764	-6.93961e-31	386.001	0	386.001	0
330.885	-7.96872e-28	-1.38896e-96	280.437	-0.000449433	330.885	-5.84822e-08	330.885	1.51123e-05	315.021	-7.22682e-27	315.021	-3.76277e-30	386.452	0	386.452	0
331.185	-6.27509e-30	-2.40277e-107	280.601	-0.000502831	331.185	-1.60033e-08	331.185	1.51296e-05	315.279	-3.57055e-27	315.279	-4.84303e-29	386.904	0	386.904	0
331.486	-4.03932e-32	-1.08653e-118	280.764	-0.000558421	331.486	-4.05253e-09	331.486	1.51109e-05	315.536	-1.75957e-27	315.536	-6.19132e-28	387.355	0	387.355	0
331.786	-2.12545e-34	-1.28434e-130	280.928	-0.000615578	331.786	-9.49667e-10	331.786	1.50812e-05	315.794	-9.19656e-28	315.794	-7.49183e-27	387.807	0	387.807	0
332.087	-9.1422e-37	0	281.092	-0.000673576	332.087	-2.05943e-10	332.087	1.50484e-05	316.052	-1.27279e-27	316.052	-8.56729e-26	388.259	0	388.259	0
332.387	-3.21445e-39	0	281.256	-0.000731598	332.387	-4.13287e-11	332.387	1.50146e-05	316.309	-1.15389e-26	316.309	-9.25817e-25	388.71	0	388.71	0
332.688	-9.23885e-42	0	281.419	-0.000788752	332.688	-7.67515e-12	332.688	1.49806e-05	316.567	-1.41473e-25	316.567	-9.45438e-24	389.162	0	389.162	0
332.988	-2.17063e-44	0	281.583	-0.000844093	332.988	-1.31902e-12	332.988	1.49465e-05	316.824	-1.65717e-24	316.824	-9.12361e-23	389.613	0	389.613	0
333.289	-4.16878e-47	0	281.747	-0.000896649	333.289	-2.09771e-13	333.289	1.49122e-05	317.082	-1.82561e-23	317.082	-8.32006e-22	390.065	0	390.065	0
333.589	-6.54469e-50	0	281.911	-0.000945445	333.589	-3.08723e-14	333.589	1.48778e-05	317.339	-1.89031e-22	317.339	-7.16988e-21	390.517	0	390.517	0
333.89	-8.39895e-53	0	282.075	-0.000989539	333.89	-4.20459e-15	333.89	1.48434e-05	317.597	-1.83962e-21	317.597	-5.8388e-20	390.968	0	390.968	0
334.19	-8.81083e-56	0	282.238	-0.00102804	334.19	-5.29916e-16	334.19	1.48088e-05	317.854	-1.68265e-20	317.854	-4.49325e-19	391.42	0	391.42	0
334.491	-2.05612e-58	0	282.402	-0.00106016	334.491	-6.18045e-17	334.491	1.47742e-05	318.112	-1.44655e-19	318.112	-3.26757e-18	391.871	0	391.871	0
334.791	-7.41933e-55	0	282.566	-0.00108521	334.791	-6.67057e-18	334.791	1.47394e-05	318.369	-1.1688e-18	318.369	-2.2455e-17	392.323	0	392.323	0
335.092	-3.10928e-51	0	282.73	-0.00110265	335.092	-6.66248e-19	335.092	1.47046e-05	318.627	-8.87609e-18	318.627	-1.45824e-16	392.775	0	392.775	0
335.392	-9.57239e-48	0	282.894	-0.0011121	335.392	-6.15798e-20	335.392	1.46697e-05	318.884	-6.33538e-17	318.884	-8.94891e-16	393.226	0	393.226	0
335.693	-2.16493e-44	0	283.057	-0.00111336	335.693	-5.26708e-21	335.693	1.46347e-05	319.142	-4.25006e-16	319.142	-5.18964e-15	393.678	0	393.678	0
335.993	-3.59694e-41	0	283.221	-0.00110638	335.993	-4.169e-22	335.993	1.45996e-05	319.399	-2.67971e-15	319.399	-2.844e-14	394.129	0	394.129	0
336.294	-4.39022e-38	0	283.385	-0.00109134	336.294	-3.05368e-23	336.294	1.45645e-05	319.657	-1.58801e-14	319.657	-1.47282e-13	394.581	0	394.581	0
336.594	-3.93644e-35	0	283.549	-0.00106855	336.594	-2.06988e-24	336.594	1.45292e-05	319.914	-8.8448e-14	319.914	-7.20766e-13	395.032	0	395.032	0
336.895	-2.5929e-32	0	283.712	-0.00103851	336.895	-1.29836e-25	336.895	1.44939e-05	320.172	-4.63015e-13	320.172	-3.33323e-12	395.484	0	395.484	0
337.195	-1.25468e-29	0	283.876	-0.00100187	337.195	-7.53663e-27	337.195	1.44585e-05	320.429	-2.2781e-12	320.429	-1.45667e-11	395.936	0	395.936	0
337.496	-4.46007e-27	0	284.04	-0.000959384	337.496	-4.04844e-28	337.496	1.4423e-05	320.687	-1.05347e-11	320.687	-6.01568e-11	396.387	0	396.387	0
337.796	-1.16471e-24	0	284.204	-0.000911918	337.796	-2.01246e-29	337.796	1.43874e-05	320.944	-4.57869e-11	320.944	-2.34765e-10	396.839	0	396.839	0
338.097	-2.23437e-22	0	284.368	-0.000860403	338.097	-9.2576e-31	338.097	1.43517e-05	321.202	-1.87039e-10	321.202	-8.6578e-10	397.29	0	397.29	0
338.397	-3.1489e-20	0	284.531	-0.000805804	338.397	-3.94092e-32	338.397	1.4316e-05	321.459	-7.18115e-10	321.459	-3.01723e-09	397.742	0	397.742	0
338.698	-3.26007e-18	0	284.695	-0.0007491	338.698	-1.55249e-33	338.698	1.42802e-05	321.717	-2.59136e-09	321.717	-9.93653e-09	398.194	0	398.194	0
338.998	-2.47947e-16	0	284.859	-0.000691244	338.998	-5.65961e-35	338.998	1.42443e-05	321.974	-8.78884e-09	321.974	-3.09234e-08	398.645	0	398.645	0
339.299	-1.38534e-14	0	285.023	-0.000633149	339.299	-1.90931e-36	339.299	1.42083e-05	322.232	-2.8016e-08	322.232	-9.09422e-08	399.097	0	399.097	0
339.599	-5.68612e-13	0	285.187	-0.000575655	339.599	-5.96066e-38	339.599	1.41723e-05	322.489	-8.3937e-08	322.489	-2.52737e-07	399.548	0	399.548	0
339.9	-1.71451e-11	0	285.35	-0.000519518	339.9	-1.72204e-39	339.9	1.41362e-05	322.747	-2.36358e-07	322.747	-6.63743e-07	400	0	400	0
340.2	-3.79779e-10	0	285.514	-0.000465394	340.2	-4.60385e-41	340.2	1.41e-05	323.004	-6.25546e-07	323.004	-1.64724e-06
340.501	-6.17994e-09	0	285.678	-0.000413832	340.501	-1.13901e-42	340.501	1.40637e-05	323.262	-1.55603e-06	323.262	-3.86312e-06
340.801	-7.38759e-08	0	285.842	-0.000365265	340.801	-2.60776e-44	340.801	1.40274e-05	323.519	-3.63789e-06	323.519	-8.56142e-06
341.102	-6.48762e-07	0	286.005	-0.000320019	341.102	-5.52503e-46	341.102	1.3991e-05	323.777	-7.99377e-06	323.777	-1.793e-05
341.402	-4.18535e-06	0	286.169	-0.000278307	341.402	-1.08326e-47	341.402	1.39545e-05	324.034	-1.65092e-05	324.034	-3.54846e-05
341.703	-1.98355e-05	0	286.333	-0.000240246	341.703	-1.96544e-49	341.703	1.3918e-05	324.292	-3.20456e-05	324.292	-6.63629e-05
342.003	-6.90588e-05	0	286.497	-0.000205858	342.003	-3.30001e-51	342.003	1.38814e-05	324.549	-5.84634e-05	324.549	-0.000117283
342.304	-0.000176628	0	286.661	-0.000175091	342.304	-5.12745e-53	342.304	1.38448e-05	324.807	-0.000100247	324.807	-0.000195873
342.604	-0.000331866	0	286.824	-0.000147823	342.604	-7.37255e-55	342.604	1.3808e-05	325.064	-0.000161558	325.064	-0.000309128
342.905	-0.00045807	0	286.988	-0.00012388	342.905	-9.80988e-57	342.905	1.37712e-05	325.322	-0.000244713	325.322	-0.000461028
343.205	-0.000464477	0	287.152	-0.00010305	343.205	-1.20792e-58	343.205	1.37344e-05	325.579	-0.000348382	325.579	-0.000649745
343.506	-0.000345989	0	287.316	-8.50925e-05	343.506	-1.3764e-60	343.506	1.36975e-05	325.837	-0.000466151	325.837	-0.000865335
343.806	-0.000189332	0	287.48	-6.97522e-05	343.806	-1.45138e-62	343.806	1.36605e-05	326.094	-0.00058623	326.094	-0.00108906
344.107	-7.61114e-05	0	287.643	-5.67727e-05	344.107	-1.41627e-64	344.107	1.36235e-05	326.352	-0.000692917	326.352	-0.00129522
344.407	-2.24771e-05	0	287.807	-4.59101e-05	344.407	-1.27891e-66	344.407	1.35864e-05	326.609	-0.000769777	326.609	-0.00145567
344.708	-4.87635e-06	0	287.971	-3.69522e-05	344.708	-1.06872e-68	344.708	1.35493e-05	326.867	-0.000803748	326.867	-0.001546
345.008	-7.77165e-07	0	288.135	-2.97472e-05	345.008	-8.26452e-71	345.008	1.35121e-05	327.124	-0.000788763	327.124	-0.0015516
345.309	-9.09907e-08	0	288.298	-2.42501e-05	345.309	-5.91427e-73	345.309	1.34748e-05	327.382	-0.000727518	327.382	-0.00147156
345.609	-7.82608e-09	0	288.462	-2.05941e-05	345.609	-3.91665e-75	345.609	1.34375e-05	327.639	-0.000630684	327.639	-0.00131886
345.91	-4.94489e-10	0	288.626	-1.91982e-05	345.91	-2.40026e-77	345.91	1.34002e-05	327.897	-0.000513868	327.897	-0.00111699
346.21	-2.29527e-11	0	288.79	-2.09132e-05	346.21	-1.36123e-79	346.21	1.33628e-05	328.155	-0.000393515	328.155	-0.00089397
346.511	-7.82661e-13	0	288.954	-2.71983e-05	346.511	-7.14388e-82	346.511	1.33253e-05	328.412	-0.000283233	328.412	-0.00067612
346.811	-1.96055e-14	0	289.117	-4.02968e-05	346.811	-3.4695e-84	346.811	1.32878e-05	328.67	-0.0001916	328.67	-0.000483226
347.112	-3.60785e-16	0	289.281	-6.33491e-05	347.112	-1.5593e-86	347.112	1.32502e-05	328.927	-0.00012182	328.927	-0.000326364
347.412	-4.87733e-18	0	289.445	-0.000100352	347.412	-6.48516e-89	347.412	1.32126e-05	329.185	-7.27972e-05	329.185	-0.000208296
347.713	-4.84373e-20	0	289.609	-0.000155856	347.713	-2.496e-91	347.713	1.3175e-05	329.442	-4.08866e-05	329.442	-0.000125628
348.013	-3.5338e-22	0	289.773	-0.000234317	348.013	-8.89161e-94	348.013	1.31373e-05	329.7	-2.15833e-05	329.7	-7.16005e-05
348.314	-1.89395e-24	0	289.936	-0.000339086	348.314	-2.96031e-96	348.314	1.30995e-05	329.957	-1.07084e-05	329.957	-3.85631e-05
348.614	-7.45694e-27	0	290.1	-0.000471138	348.614	-1.40498e-98	348.614	1.30618e-05	330.215	-4.9935e-06	330.215	-1.9627e-05
348.915	-2.15683e-29	0	290.264	-0.000627812	348.915	-8.8292e-100	348.915	1.30239e-05	330.472	-2.18855e-06	330.472	-9.43979e-06
349.215	-4.58285e-32	0	290.428	-0.000801912	349.215	-1.42902e-100	349.215	1.29861e-05	330.73	-9.01524e-07	330.73	-4.29039e-06
349.516	-7.15352e-35	0	290.591	-0.000981596	349.516	-2.36149e-101	349.516	1.29481e-05	330.987	-3.49036e-07	330.987	-1.84271e-06
349.816	-8.20292e-38	0	290.755	-0.00115132	349.816	-3.87585e-102	349.816	1.29102e-05	331.245	-1.27009e-07	331.245	-7.47898e-07
350.117	-6.91005e-41	0	290.919	-0.00129387	350.117	-6.31526e-103	350.117	1.28722e-05	331.502	-4.34378e-08	331.502	-2.86849e-07
350.417	-4.27621e-44	0	291.083	-0.00139316	350.417	-1.02154e-103	350.417	1.28342e-05	331.76	-1.39628e-08	331.76	-1.03966e-07
350.718	-1.94402e-47	0	291.247	-0.00143722	350.718	-1.64042e-104	350.718	1.27961e-05	332.017	-4.21843e-09	332.017	-3.56086e-08
351.018	-6.49241e-51	0	291.41	-0.00142053	351.018	-2.61516e-105	351.018	1.2758e-05	332.275	-1.19784e-09	332.275	-1.15251e-08
351.319	-1.59286e-54	0	291.574	-0.00134519	351.319	-4.13884e-106	351.319	1.27199e-05	332.532	-3.19682e-10	332.532	-3.52501e-09
351.619	-2.87085e-58	0	291.738	-0.00122045	351.619	-6.50278e-107	351.619	1.26817e-05	332.79	-8.01878e-11	332.79	-1.01883e-09
351.92	-3.80111e-62	0	291.902	-0.00106087	351.92	-1.01428e-107	351.92	1.26435e-05	333.047	-1.89047e-11	333.047	-2.78272e-10
352.22	-3.6972e-66	0	292.066	-0.000883491	352.22	-1.57057e-108	352.22	1.26053e-05	333.305	-4.18892e-12	333.305	-7.18229e-11
352.521	-2.64181e-70	0	292.229	-0.000704929	352.521	-2.41432e-109	352.521	1.25671e-05	333.562	-8.72379e-13	333.562	-1.75179e-11
352.821	-1.38673e-74	0	292.393	-0.000538878	352.821	-3.68446e-110	352.821	1.25288e-05	333.82	-1.70758e-13	333.82	-4.03764e-12
353.122	-5.34748e-79	0	292.557	-0.000394673	353.122	-5.58201e-111	353.122	1.24904e-05	334.077	-3.14142e-14	334.077	-8.79424e-13
353.422	-1.51485e-83	0	292.721	-0.00027694	353.422	-8.3955e-112	353.422	1.24521e-05	334.335	-5.43178e-15	334.335	-1.81007e-13
353.723	-3.1525e-88	0	292.884	-0.000186181	353.723	-1.25355e-112	353.723	1.24137e-05	334.592	-8.82735e-16	334.592	-3.52061e-14
354.023	-4.81952e-93	0	293.048	-0.000119919	354.023	-1.85814e-113	354.023	1.23753e-05	334.85	-1.34831e-16	334.85	-6.47094e-15
354.324	-5.41275e-98	0	293.212	-7.40015e-05	354.324	-2.73434e-114	354.324	1.23369e-05	335.107	-1.93562e-17	335.107	-1.12394e-15
354.624	-4.46577e-103	0	293.376	-4.37517e-05	354.624	-3.99453e-115	354.624	1.22985e-05	335.365	-2.61168e-18	335.365	-1.84477e-16
354.925	-2.70669e-108	0	293.54	-2.47829e-05	354.925	-5.7932e-116	354.925	1.226e-05	335.622	-3.31202e-19	335.622	-2.86134e-17
355.225	-1.20516e-113	0	293.703	-1.34496e-05	355.225	-8.34087e-117	355.225	1.22215e-05	335.88	-3.94763e-20	335.88	-4.19394e-18
355.526	-3.942e-119	0	293.867	-6.99309e-06	355.526	-1.19218e-117	355.526	1.2183e-05	336.137	-4.42232e-21	336.137	-5.80899e-19
355.826	-9.47221e-125	0	294.031	-3.48362e-06	355.826	-1.69166e-118	355.826	1.21445e-05	336.395	-4.65625e-22	336.395	-7.60336e-20
356.127	-1.67206e-130	0	294.195	-1.66262e-06	356.127	-2.383e-119	356.127	1.21059e-05	336.652	-4.60779e-23	336.652	-9.4045e-21
356.427	0	0	294.359	-7.60256e-07	356.427	-3.33253e-120	356.427	1.20674e-05	336.91	-4.28569e-24	336.91	-1.09924e-21
356.728	0	0	294.522	-3.33065e-07	356.728	-4.62662e-121	356.728	1.20288e-05	337.167	-3.74644e-25	337.167	-1.21416e-22
357.028	0	0	294.686	-1.39798e-07	357.028	-6.37665e-122	357.028	1.19902e-05	337.425	-3.07815e-26	337.425	-1.26731e-23
357.329	0	0	294.85	-5.62184e-08	357.329	-8.72489e-123	357.329	1.19516e-05	337.682	-2.37701e-27	337.682	-1.25002e-24
357.629	0	0	295.014	-2.16603e-08	357.629	-1.18513e-123	357.629	1.19129e-05	337.94	-1.72521e-28	337.94	-1.16514e-25
357.93	0	0	295.177	-7.99581e-09	357.93	-1.59814e-124	357.93	1.18743e-05	338.197	-1.17686e-29	338.197	-1.02627e-26
358.23	0	0	295.341	-2.82802e-09	358.23	-2.13944e-125	358.23	1.18356e-05	338.455	-7.54536e-31	338.455	-8.5423e-28
358.531	0	0	295.505	-9.58387e-10	358.531	-2.84332e-126	358.531	1.1797e-05	338.712	-4.54679e-32	338.712	-6.71913e-29
358.831	0	0	295.669	-3.11223e-10	358.831	-3.75137e-127	358.831	1.17583e-05	338.97	-2.57514e-33	338.97	-4.99432e-30
359.132	0	0	295.833	-9.686e-11	359.132	-4.91353e-128	359.132	1.17196e-05	339.227	-1.37078e-34	339.227	-3.50805e-31
359.432	0	0	295.996	-2.89001e-11	359.432	-6.38906e-129	359.432	1.16809e-05	339.485	-6.85816e-36	339.485	-2.32853e-32
359.733	0	0	296.16	-8.27259e-12	359.733	-8.24745e-130	359.733	1.16422e-05	339.742	-3.22491e-37	339.742	-1.46057e-33
360.033	0	0	296.324	-2.27527e-12	360.033	-1.05692e-130	360.033	1.16035e-05	340	-1.42527e-38	340	-8.65747e-35
360.334	0	0	296.488	-6.0334e-13	360.334	-1.34463e-131	360.334	1.15648e-05	340.258	-5.92039e-40	340.258	-4.84936e-36
360.634	0	0	296.652	-1.55448e-13	360.634	-1.69826e-132	360.634	1.15261e-05	340.515	-2.31139e-41	340.515	-2.56687e-37
360.935	0	0	296.815	-3.9589e-14	360.935	-2.12934e-133	360.935	1.14873e-05	340.773	-8.4814e-43	340.773	-1.28395e-38
361.235	0	0	296.979	-1.03286e-14	361.235	-2.65047e-134	361.235	1.14486e-05	341.03	-2.92505e-44	341.03	-6.06905e-40
361.536	0	0	297.143	-2.93535e-15	361.536	0	361.536	1.14099e-05	341.288	-9.48133e-46	341.288	-2.71093e-41
361.836	0	0	297.307	-9.73599e-16	361.836	0	361.836	1.13711e-05	341.545	-2.88853e-47	341.545	-1.1443e-42
362.137	0	0	297.47	-3.8557e-16	362.137	0	362.137	1.13324e-05	341.803	-8.27094e-49	341.803	-4.56447e-44
362.437	0	0	297.634	-1.74484e-16	362.437	0	362.437	1.12937e-05	342.06	-2.22589e-50	342.06	-1.72054e-45
362.738	0	0	297.798	-8.4722e-17	362.738	0	362.738	1.1255e-05	342.318	-5.63022e-52	342.318	-6.12866e-47
363.038	0	0	297.962	-4.2286e-17	363.038	0	363.038	1.12162e-05	342.575	-1.3385e-53	342.575	-2.06297e-48
363.339	0	0	298.126	-2.12433e-17	363.339	0	363.339	1.11775e-05	342.833	-2.99075e-55	342.833	-6.56214e-50
363.639	0	0	298.289	-1.0648e-17	363.639	0	363.639	1.11388e-05	343.09	-6.28079e-57	343.09	-1.97253e-51
363.94	0	0	298.453	-5.30741e-18	363.94	0	363.94	1.11001e-05	343.348	-1.23971e-58	343.348	-5.60311e-53
364.24	0	0	298.617	-2.62753e-18	364.24	0	364.24	1.10614e-05	343.605	-2.29983e-60	343.605	-1.50404e-54
364.541	0	0	298.781	-1.29146e-18	364.541	0	364.541	1.10227e-05	343.863	-4.00998e-62	343.863	-3.81519e-56
364.841	0	0	298.944	-6.30118e-19	364.841	0	364.841	1.0984e-05	344.12	-6.57144e-64	344.12	-9.14531e-58
365.142	0	0	299.108	-3.05179e-19	365.142	0	365.142	1.09453e-05	344.378	-1.01216e-65	344.378	-2.0716e-59
365.442	0	0	299.272	-1.46714e-19	365.442	0	365.442	1.09066e-05	344.635	-1.46525e-67	344.635	-4.43446e-61
365.743	0	0	299.436	-7.00117e-20	365.743	0	365.743	1.08679e-05	344.893	-1.99362e-69	344.893	-8.97018e-63
366.043	0	0	299.6	-3.31629e-20	366.043	0	366.043	1.08293e-05	345.15	-2.54946e-71	345.15	-1.7147e-64
366.344	0	0	299.763	-1.55925e-20	366.344	0	366.344	1.07906e-05	345.408	-3.06458e-73	345.408	-3.09742e-66
366.644	0	0	299.927	-7.27716e-21	366.644	0	366.644	1.0752e-05	345.665	-3.47178e-75	345.665	-5.28734e-68
366.945	0	0	300.091	-3.37124e-21	366.945	0	366.945	1.07134e-05	345.923	-3.96482e-77	345.923	-8.52907e-70
367.245	0	0	300.255	-1.55025e-21	367.245	0	367.245	1.06748e-05	346.18	-1.17849e-78	346.18	-1.30014e-71
367.546	0	0	300.419	-7.07608e-22	367.546	0	367.546	1.06362e-05	346.438	-2.29873e-79	346.438	-1.87287e-73
367.846	0	0	300.582	-3.20603e-22	367.846	0	367.846	1.05976e-05	346.695	-6.28953e-80	346.695	-2.54946e-75
368.147	0	0	300.746	-1.44186e-22	368.147	0	368.147	1.05591e-05	346.953	-1.73713e-80	346.953	-3.27957e-77
368.447	0	0	300.91	-6.43669e-23	368.447	0	368.447	1.05206e-05	347.21	-4.77741e-81	347.21	-3.98667e-79
368.748	0	0	301.074	-2.85222e-23	368.748	0	368.748	1.0482e-05	347.468	-1.3077e-81	347.468	-4.57962e-81
369.048	0	0	301.237	-1.25454e-23	369.048	0	369.048	1.04435e-05	347.725	-3.56263e-82	347.725	-4.97136e-83
369.349	0	0	301.401	-5.47736e-24	369.349	0	369.349	1.04051e-05	347.983	-9.6601e-83	347.983	-5.09972e-85
369.649	0	0	301.565	-2.37377e-24	369.649	0	369.649	1.03666e-05	348.24	-2.607e-83	348.24	-4.94361e-87
369.95	0	0	301.729	-1.02115e-24	369.95	0	369.95	1.03282e-05	348.498	-7.00245e-84	348.498	-4.52863e-89
370.25	0	0	301.893	-4.36032e-25	370.25	0	370.25	1.02898e-05	348.755	-1.872e-84	348.755	-3.92027e-91
370.551	0	0	302.056	-1.84813e-25	370.551	0	370.551	1.02514e-05	349.013	-4.98095e-85	349.013	-3.20695e-93
370.851	0	0	302.22	-7.77549e-26	370.851	0	370.851	1.0213e-05	349.27	-1.31906e-85	349.27	-2.47912e-95
371.152	0	0	302.384	-3.24717e-26	371.152	0	371.152	1.01747e-05	349.528	-3.47671e-86	349.528	-1.81161e-97
371.452	0	0	302.548	-1.34606e-26	371.452	0	371.452	1.01364e-05	349.785	-9.1205e-87	349.785	-1.26294e-99
371.753	0	0	302.712	-5.53869e-27	371.753	0	371.753	1.00981e-05	350.043	-2.38132e-87	350.043	-1.08104e-101
372.053	0	0	302.875	-2.2622e-27	372.053	0	372.053	1.00598e-05	350.3	-6.18821e-88	350.3	-5.99791e-103
372.354	0	0	303.039	-9.17143e-28	372.354	0	372.354	1.00216e-05	350.558	-1.60052e-88	350.558	-1.13412e-103
372.654	0	0	303.203	-3.69084e-28	372.654	0	372.654	9.98342e-06	350.815	-4.12008e-89	350.815	-2.31602e-104
372.955	0	0	303.367	-1.47433e-28	372.955	0	372.955	9.94525e-06	351.073	-1.0556e-89	351.073	-4.71531e-105
373.255	0	0	303.53	-5.84585e-29	373.255	0	373.255	9.90711e-06	351.33	-2.69178e-90	351.33	-9.54831e-106
373.556	0	0	303.694	-2.30082e-29	373.556	0	373.556	9.869e-06	351.588	-6.83171e-91	351.588	-1.92294e-106
373.856	0	0	303.858	-8.98874e-30	373.856	0	373.856	9.83093e-06	351.845	-1.72571e-91	351.845	-3.85144e-107
374.157	0	0	304.022	-3.48576e-30	374.157	0	374.157	9.79289e-06	352.103	-4.33865e-92	352.103	-7.6719e-108
374.457	0	0	304.186	-1.34177e-30	374.457	0	374.457	9.75488e-06	352.361	-1.08565e-92	352.361	-1.51986e-108
374.758	0	0	304.349	-5.12674e-31	374.758	0	374.758	9.71691e-06	352.618	-2.70379e-93	352.618	-2.99449e-109
375.058	0	0	304.513	-1.9444e-31	375.058	0	375.058	9.67897e-06	352.876	-6.70202e-94	352.876	-5.86765e-110
375.359	0	0	304.677	-7.32004e-32	375.359	0	375.359	9.64107e-06	353.133	-1.65343e-94	353.133	-1.14347e-110
375.659	0	0	304.841	-2.73541e-32	375.659	0	375.659	9.60321e-06	353.391	-4.0599e-95	353.391	-2.2162e-111
375.96	0	0	305.005	-1.01465e-32	375.96	0	375.96	9.56538e-06	353.648	-9.92184e-96	353.648	-4.2718e-112
376.26	0	0	305.168	-3.73584e-33	376.26	0	376.26	9.52759e-06	353.906	-2.41334e-96	353.906	-8.18907e-113
376.561	0	0	305.332	-1.36535e-33	376.561	0	376.561	9.48984e-06	354.163	-5.84242e-97	354.163	-1.56127e-113
376.861	0	0	305.496	-4.95315e-34	376.861	0	376.861	9.45213e-06	354.421	-1.40772e-97	354.421	-2.96035e-114
377.162	0	0	305.66	-1.78361e-34	377.162	0	377.162	9.41446e-06	354.678	-3.37588e-98	354.678	-5.5825e-115
377.462	0	0	305.823	-6.37533e-35	377.462	0	377.462	9.37683e-06	354.936	-8.05761e-99	354.936	-1.04697e-115
377.763	0	0	305.987	-2.26197e-35	377.763	0	377.763	9.33924e-06	355.193	-1.91414e-99	355.193	-1.95282e-116
378.063	0	0	306.151	-7.96623e-36	378.063	0	378.063	9.3017e-06	355.451	-4.52576e-100	355.451	-3.6225e-117
378.364	0	0	306.315	-2.78485e-36	378.364	0	378.364	9.2642e-06	355.708	-1.06502e-100	355.708	-6.68308e-118
378.664	0	0	306.479	-9.66344e-37	378.664	0	378.664	9.22674e-06	355.966	-2.49442e-101	355.966	-1.22621e-118
378.965	0	0	306.642	-3.32847e-37	378.965	0	378.965	9.18933e-06	356.223	-5.81476e-102	356.223	-2.23756e-119
379.265	0	0	306.806	-1.13799e-37	379.265	0	379.265	9.15196e-06	356.481	-1.34909e-102	356.481	-4.06073e-120
379.566	0	0	306.97	-3.86203e-38	379.566	0	379.566	9.11464e-06	356.738	-3.11531e-103	356.738	-7.32915e-121
379.866	0	0	307.134	-1.30099e-38	379.866	0	379.866	9.07736e-06	356.996	-7.15992e-104	356.996	-1.3156e-121
380.167	0	0	307.298	-4.35026e-39	380.167	0	380.167	9.04014e-06	357.253	-1.63781e-104	357.253	-2.34864e-122
380.467	0	0	307.461	-1.4439e-39	380.467	0	380.467	9.00296e-06	357.511	-3.72879e-105	357.511	-4.16992e-123
380.768	0	0	307.625	-4.75711e-40	380.768	0	380.768	8.96583e-06	357.768	-8.4493e-106	357.768	-7.3631e-124
381.068	0	0	307.789	-1.55572e-40	381.068	0	381.068	8.92874e-06	358.026	-1.90556e-106	358.026	-1.29305e-124
381.369	0	0	307.953	-5.05009e-41	381.369	0	381.369	8.89171e-06	358.283	-4.27732e-107	358.283	-2.25833e-125
381.669	0	0	308.116	-1.62724e-41	381.669	0	381.669	8.85473e-06	358.541	-9.55586e-108	358.541	-3.92267e-126
381.97	0	0	308.28	-5.20457e-42	381.97	0	381.97	8.8178e-06	358.798	-2.12479e-108	358.798	-6.77637e-127
382.27	0	0	308.444	-1.65234e-42	382.27	0	382.27	8.78092e-06	359.056	-4.70231e-109	359.056	-1.16421e-127
382.571	0	0	308.608	-5.20712e-43	382.571	0	382.571	8.7441e-06	359.313	-1.03575e-109	359.313	-1.98925e-128
382.871	0	0	308.772	-1.62884e-43	382.871	0	382.871	8.70733e-06	359.571	-2.27063e-110	359.571	-3.38039e-129
383.172	0	0	308.935	-5.05754e-44	383.172	0	383.172	8.67061e-06	359.828	-4.95435e-111	359.828	-5.71299e-130
383.472	0	0	309.099	-1.55878e-44	383.472	0	383.472	8.63394e-06	360.086	-1.07591e-111	360.086	-9.60244e-131
383.773	0	0	309.263	-4.76881e-45	383.773	0	383.773	8.59733e-06	360.343	-2.32548e-112	360.343	-1.60517e-131
384.073	0	0	309.427	-1.44817e-45	384.073	0	384.073	8.56078e-06	360.601	-5.00263e-113	360.601	-2.66858e-132
384.374	0	0	309.591	-4.36524e-46	384.374	0	384.374	8.52428e-06	360.858	-1.07111e-113	360.858	-4.41225e-133
384.674	0	0	309.754	-1.30611e-46	384.674	0	384.674	8.48784e-06	361.116	-2.28252e-114	361.116	-7.25538e-134
384.975	0	0	309.918	-3.87914e-47	384.975	0	384.975	8.45146e-06	361.373	-4.84112e-115	361.373	0
385.275	0	0	310.082	-1.1436e-47	385.275	0	385.275	8.41514e-06	361.631	-1.02194e-115	361.631	0
385.576	0	0	310.246	-3.3465e-48	385.576	0	385.576	8.37887e-06	361.888	-2.14711e-116	361.888	0
385.876	0	0	310.409	-9.72058e-49	385.876	0	385.876	8.34266e-06	362.146	-4.48983e-117	362.146	0
386.177	0	0	310.573	-2.80269e-49	386.177	0	386.177	8.30652e-06	362.403	-9.34447e-118	362.403	0
386.477	0	0	310.737	-8.02122e-50	386.477	0	386.477	8.27043e-06	362.661	-1.93566e-118	362.661	0
386.778	0	0	310.901	-2.2787e-50	386.778	0	386.778	8.23441e-06	362.918	-3.99071e-119	362.918	0
387.078	0	0	311.065	-6.42565e-51	387.078	0	387.078	8.19844e-06	363.176	-8.18879e-120	363.176	0
387.379	0	0	311.228	-1.79857e-51	387.379	0	387.379	8.16254e-06	363.433	-1.67239e-120	363.433	0
387.679	0	0	311.392	-4.99715e-52	387.679	0	387.679	8.1267e-06	363.691	-3.39943e-121	363.691	0
387.98	0	0	311.556	-1.37815e-52	387.98	0	387.98	8.09093e-06	363.948	-6.87735e-122	363.948	0
388.28	0	0	311.72	-3.77273e-53	388.28	0	388.28	8.05522e-06	364.206	-1.38479e-122	364.206	0
388.581	0	0	311.884	-1.02517e-53	388.581	0	388.581	8.01957e-06	364.464	-2.77522e-123	364.464	0
388.881	0	0	312.047	-2.76514e-54	388.881	0	388.881	7.98399e-06	364.721	-5.53552e-124	364.721	0
389.182	0	0	312.211	-7.40324e-55	389.182	0	389.182	7.94847e-06	364.979	-1.09893e-124	364.979	0
389.482	0	0	312.375	-1.96747e-55	389.482	0	389.482	7.91302e-06	365.236	-2.17133e-125	365.236	0
389.783	0	0	312.539	-5.19011e-56	389.783	0	389.783	7.87763e-06	365.494	-4.27004e-126	365.494	0
390.083	0	0	312.702	-1.35902e-56	390.083	0	390.083	7.84232e-06	365.751	-8.3577e-127	365.751	0
390.384	0	0	312.866	-3.53231e-57	390.384	0	390.384	7.80707e-06	366.009	-1.62813e-127	366.009	0
390.684	0	0	313.03	-9.11326e-58	390.684	0	390.684	7.77188e-06	366.266	-3.15676e-128	366.266	0
390.985	0	0	313.194	-2.33384e-58	390.985	0	390.985	7.73677e-06	366.524	-6.09175e-129	366.524	0
391.285	0	0	313.358	-5.93266e-59	391.285	0	391.285	7.70173e-06	366.781	-1.17001e-129	366.781	0
391.586	0	0	313.521	-1.49696e-59	391.586	0	391.586	7.66675e-06	367.039	-2.2366e-130	367.039	0
391.886	0	0	313.685	-3.74933e-60	391.886	0	391.886	7.63185e-06	367.296	-4.25533e-131	367.296	0
392.187	0	0	313.849	-9.32135e-61	392.187	0	392.187	7.59701e-06	367.554	-8.05799e-132	367.554	0
392.487	0	0	314.013	-2.30031e-61	392.487	0	392.487	7.56225e-06	367.811	-1.51869e-132	367.811	0
392.788	0	0	314.177	-5.63476e-62	392.788	0	392.788	7.52756e-06	368.069	-2.84879e-133	368.069	0
393.088	0	0	314.34	-1.37008e-62	393.088	0	393.088	7.49294e-06	368.326	-5.31862e-134	368.326	0
393.389	0	0	314.504	-3.30674e-63	393.389	0	393.389	7.45839e-06	368.584	0	368.584	0
393.689	0	0	314.668	-7.92203e-64	393.689	0	393.689	7.42392e-06	368.841	0	368.841	0
393.99	0	0	314.832	-1.88388e-64	393.99	0	393.99	7.38952e-06	369.099	0	369.099	0
394.29	0	0	314.995	-4.44687e-65	394.29	0	394.29	7.35519e-06	369.356	0	369.356	0
394.591	0	0	315.159	-1.04192e-65	394.591	0	394.591	7.32094e-06	369.614	0	369.614	0
394.891	0	0	315.323	-2.42326e-66	394.891	0	394.891	7.28676e-06	369.871	0	369.871	0
395.192	0	0	315.487	-5.59431e-67	395.192	0	395.192	7.25266e-06	370.129	0	370.129	0
395.492	0	0	315.651	-1.28212e-67	395.492	0	395.492	7.21863e-06	370.386	0	370.386	0
395.793	0	0	315.814	-3.20594e-68	395.793	0	395.793	7.18468e-06	370.644	0	370.644	0
396.093	0	0	315.978	-5.04219e-67	396.093	0	396.093	7.15081e-06	370.901	0	370.901	0
396.394	0	0	316.142	-7.82108e-65	396.394	0	396.394	7.11701e-06	371.159	0	371.159	0
396.694	0	0	316.306	-1.12558e-62	396.694	0	396.694	7.08329e-06	371.416	0	371.416	0
396.995	0	0	316.47	-1.48341e-60	396.995	0	396.995	7.04965e-06	371.674	0	371.674	0
397.295	0	0	316.633	-1.79026e-58	397.295	0	397.295	7.01609e-06	371.931	0	371.931	0
397.596	0	0	316.797	-1.97852e-56	397.596	0	397.596	6.9826e-06	372.189	0	372.189	0
397.896	0	0	316.961	-2.00233e-54	397.896	0	397.896	6.9492e-06	372.446	0	372.446	0
398.197	0	0	317.125	-1.85566e-52	398.197	0	398.197	6.91587e-06	372.704	0	372.704	0
398.497	0	0	317.288	-1.57482e-50	398.497	0	398.497	6.88262e-06	372.961	0	372.961	0
398.798	0	0	317.452	-1.22386e-48	398.798	0	398.798	6.84945e-06	373.219	0	373.219	0
399.098	0	0	317.616	-8.70969e-47	399.098	0	399.098	6.81637e-06	373.476	0	373.476	0
399.399	0	0	317.78	-5.676e-45	399.399	0	399.399	6.78336e-06	373.734	0	373.734	0
399.699	0	0	317.944	-3.38729e-43	399.699	0	399.699	6.75044e-06	373.991	0	373.991	0
400	0	0	318.107	-1.8511e-41	400	0	400	6.7176e-06	374.249	0	374.249	0
			318.271	-9.26356e-40					374.506	0	374.506	0
			318.435	-4.24517e-38					374.764	0	374.764	0
			318.599	-1.78148e-36					375.021	0	375.021	0
			318.763	-6.846e-35					375.279	0	375.279	0
			318.926	-2.40914e-33					375.536	0	375.536	0
			319.09	-7.76346e-32					375.794	0	375.794	0
			319.254	-2.29096e-30					376.052	0	376.052	0
			319.418	-6.19085e-29					376.309	0	376.309	0
			319.581	-1.53198e-27					376.567	0	376.567	0
			319.745	-3.47155e-26					376.824	0	376.824	0
			319.909	-7.20382e-25					377.082	0	377.082	0
			320.073	-1.3689e-23					377.339	0	377.339	0
			320.237	-2.38205e-22					377.597	0	377.597	0
			320.4	-3.79576e-21					377.854	0	377.854	0
			320.564	-5.5388e-20					378.112	0	378.112	0
			320.728	-7.4012e-19					378.369	0	378.369	0
			320.892	-9.05644e-18					378.627	0	378.627	0
			321.056	-1.0148e-16					378.884	0	378.884	0
			321.219	-1.0413e-15					379.142	0	379.142	0
			321.383	-9.78452e-15					379.399	0	379.399	0
			321.547	-8.41922e-14					379.657	0	379.657	0
			321.711	-6.63397e-13					379.914	0	379.914	0
			321.874	-4.78679e-12					380.172	0	380.172	0
			322.038	-3.16289e-11					380.429	0	380.429	0
			322.202	-1.91379e-10					380.687	0	380.687	0
			322.366	-1.06041e-09					380.944	0	380.944	0
			322.53	-5.38047e-09					381.202	0	381.202	0
			322.693	-2.49999e-08					381.459	0	381.459	0
			322.857	-1.06371e-07					381.717	0	381.717	0
			323.021	-4.14457e-07					381.974	0	381.974	0
			323.185	-1.47878e-06					382.232	0	382.232	0
			323.348	-4.83168e-06					382.489	0	382.489	0
			323.512	-1.44564e-05					382.747	0	382.747	0
			323.676	-3.9609e-05					383.004	0	383.004	0
			323.84	-9.93793e-05					383.262	0	383.262	0
			324.004	-0.000228332					383.519	0	383.519	0
			324.167	-0.000480405					383.777	0	383.777	0
			324.331	-0.000925586					384.034	0	384.034	0
			324.495	-0.00163303					384.292	0	384.292	0
			324.659	-0.00263842					384.549	0	384.549	0
			324.823	-0.00390356					384.807	0	384.807	0
			324.986	-0.00528867					385.064	0	385.064	0
			325.15	-0.00656149					385.322	0	385.322	0
			325.314	-0.00745465					385.579	0	385.579	0
			325.478	-0.00775571					385.837	0	385.837	0
			325.641	-0.00738899					386.094	0	386.094	0
			325.805	-0.0064464					386.352	0	386.352	0
			325.969	-0.00515014					386.609	0	386.609	0
			326.133	-0.00376782					386.867	0	386.867	0
			326.297	-0.00252424					387.124	0	387.124	0
			326.46	-0.0015486					387.382	0	387.382	0
			326.624	-0.00087					387.639	0	387.639	0
			326.788	-0.000447576					387.897	0	387.897	0
			326.952	-0.000210855					388.155	0	388.155	0
			327.116	-9.09643e-05					388.412	0	388.412	0
			327.279	-3.59357e-05					388.67	0	388.67	0
			327.443	-1.30002e-05					388.927	0	388.927	0
			327.607	-4.30672e-06					389.185	0	389.185	0
			327.771	-1.30665e-06					389.442	0	389.442	0
			327.934	-3.65596e-07					389.7	0	389.7	0
			328.098	-1.26847e-07					389.957	0	389.957	0
			328.262	-3.64446e-07					390.215	0	390.215	0
			328.426	-2.60336e-06					390.472	0	390.472	0
			328.59	-1.50218e-05					390.73	0	390.73	0
			328.753	-6.62218e-05					390.987	0	390.987	0
			328.917	-0.000222678					391.245	0	391.245	0
			329.081	-0.000571121					391.502	0	391.502	0
			329.245	-0.00111726					391.76	0	391.76	0
			329.409	-0.00166707					392.017	0	392.017	0
			329.572	-0.00189726					392.275	0	392.275	0
			329.736	-0.00164693					392.532	0	392.532	0
			329.9	-0.00109043					392.79	0	392.79	0
			330.064	-0.000550672					393.047	0	393.047	0
			330.227	-0.000212111					393.305	0	393.305	0
			330.391	-6.23173e-05					393.562	0	393.562	0
			330.555	-1.39646e-05					393.82	0	393.82	0
			330.719	-2.38683e-06					394.077	0	394.077	0
			330.883	-3.11163e-07					394.335	0	394.335	0
			331.046	-3.09407e-08					394.592	0	394.592	0
			331.21	-2.34664e-09					394.85	0	394.85	0
			331.374	-1.35749e-10					395.107	0	395.107	0
			331.538	-5.98963e-12					395.365	0	395.365	0
			331.702	-2.01576e-13					395.622	0	395.622	0
			331.865	-5.17429e-15					395.88	0	395.88	0
			332.029	-1.01321e-16					396.137	0	396.137	0
			332.193	-8.17023e-15					396.395	0	396.395	0
			332.357	-2.92371e-10					396.652	0	396.652	0
			332.52	-6.71873e-07					396.91	0	396.91	0
			332.684	-9.91313e-05					397.167	0	397.167	0
			332.848	-0.000939088					397.425	0	397.425	0
			333.012	-0.00057118					397.682	0	397.682	0
			333.176	-2.23055e-05					397.94	0	397.94	0
			333.339	-5.59269e-08					398.197	0	398.197	0
			333.503	-9.00331e-12					398.455	0	398.455	0
			333.667	-9.30582e-17					398.712	0	398.712	0
			333.831	-6.17559e-23					398.97	0	398.97	0
			333.995	-2.63132e-30					399.227	0	399.227	0
			334.158	-7.19849e-39					399.485	0	399.485	0
			334.322	-1.26444e-48					399.742	0	399.742	0
			334.486	-1.85226e-56					400	0	400	0
			334.65	-4.76152e-60
			334.813	-9.78915e-64
			334.977	-4.37132e-67
			335.141	-1.73626e-69
			335.305	-9.09996e-72
			335.469	-4.40648e-74
			335.632	-1.95424e-76
			335.796	-7.9366e-79
			335.96	-2.95161e-81
			336.124	-1.0052e-83
			336.288	-3.13486e-86
			336.451	-8.95264e-89
			336.615	-2.34128e-91
			336.779	-5.60692e-94
			336.943	-1.2296e-96
			337.106	-2.46931e-99
			337.27	-4.54103e-102
			337.434	-7.64724e-105
			337.598	-1.9896e-105
			337.762	-1.23374e-100
			337.925	-5.90002e-96
			338.089	-2.16307e-91
			338.253	-6.07957e-87
			338.417	-1.30997e-82
			338.581	-2.1639e-78
			338.744	-2.74031e-74
			338.908	-2.66041e-70
			339.072	-1.98009e-66
			339.236	-1.12981e-62
			339.399	-4.94214e-59
			339.563	-1.65733e-55
			339.727	-4.2608e-52
			339.891	-8.39769e-49
			340.055	-1.26886e-45
			340.218	-1.46979e-42
			340.382	-1.30522e-39
			340.546	-8.88581e-37
			340.71	-4.63764e-34
			340.874	-1.8556e-31
			341.037	-5.69191e-29
			341.201	-1.3385e-26
			341.365	-2.41304e-24
			341.529	-3.33502e-22
			341.692	-3.5336e-20
			341.856	-2.87028e-18
			342.02	-1.78738e-16
			342.184	-8.53288e-15
			342.348	-3.12292e-13
			342.511	-8.76221e-12
			342.675	-1.88474e-10
			342.839	-3.10798e-09
			343.003	-3.92907e-08
			343.167	-3.80792e-07
			343.33	-2.82926e-06
			343.494	-1.61155e-05
			343.658	-7.03723e-05
			343.822	-0.000235584
			343.985	-0.000604612
			344.149	-0.00118958
			344.313	-0.00179431
			344.477	-0.00207486
			344.641	-0.00183935
			344.804	-0.00125005
			344.968	-0.000651297
			345.132	-0.000260145
			345.296	-7.96596e-05
			345.46	-1.87003e-05
			345.623	-3.36545e-06
			345.787	-4.64329e-07
			345.951	-4.91129e-08
			346.115	-3.98245e-09
			346.278	-2.47567e-10
			346.442	-1.17984e-11
			346.606	-4.31068e-13
			346.77	-1.21469e-14
			346.934	-7.75591e-16
			347.097	-3.4103e-15
			347.261	-2.10185e-14
			347.425	-1.21335e-13
			347.589	-6.55254e-13
			347.753	-3.31029e-12
			347.916	-1.56444e-11
			348.08	-6.9165e-11
			348.244	-2.86055e-10
			348.408	-1.10674e-09
			348.571	-4.00571e-09
			348.735	-1.35627e-08
			348.899	-4.29587e-08
			349.063	-1.27289e-07
			349.227	-3.52828e-07
			349.39	-9.14897e-07
			349.554	-2.2193e-06
			349.718	-5.03611e-06
			349.882	-1.06908e-05
			350.045	-2.12305e-05
			350.209	-3.94406e-05
			350.373	-6.85431e-05
			350.537	-0.000111434
			350.701	-0.000169476
			350.864	-0.000241121
			351.028	-0.000320919
			351.192	-0.000399568
			351.356	-0.000465396
			351.52	-0.000507094
			351.683	-0.00051688
			351.847	-0.000492863
			352.011	-0.000439641
			352.175	-0.000366864
			352.338	-0.000286383
			352.502	-0.000209134
			352.666	-0.000142868
			352.83	-9.13028e-05
			352.994	-5.45842e-05
			353.157	-3.0527e-05
			353.321	-1.59712e-05
			353.485	-7.81675e-06
			353.649	-3.5789e-06
			353.813	-1.53288e-06
			353.976	-6.14189e-07
			354.14	-2.30214e-07
			354.304	-8.07226e-08
			354.468	-2.64786e-08
			354.631	-8.12511e-09
			354.795	-2.33238e-09
			354.959	-6.26331e-10
			355.123	-1.57342e-10
			355.287	-3.69759e-11
			355.45	-8.12886e-12
			355.614	-1.67176e-12
			355.778	-3.2163e-13
			355.942	-5.78858e-14
			356.106	-9.74592e-15
			356.269	-1.535e-15
			356.433	-2.26168e-16
			356.597	-3.11736e-17
			356.761	-4.01957e-18
			356.924	-4.84849e-19
			357.088	-5.47102e-20
			357.252	-5.77519e-21
			357.416	-5.70294e-22
			357.58	-5.26825e-23
			357.743	-4.5527e-24
			357.907	-3.6805e-25
			358.071	-2.78343e-26
			358.235	-1.9692e-27
			358.399	-1.30326e-28
			358.562	-8.06884e-30
			358.726	-4.67332e-31
			358.89	-2.53206e-32
			359.054	-1.28339e-33
			359.217	-6.08525e-35
			359.381	-2.69919e-36
			359.545	-1.12001e-37
			359.709	-4.34758e-39
			359.873	-1.57873e-40
			360.036	-5.36295e-42
			360.2	-1.70425e-43
			360.364	-5.0664e-45
			360.528	-1.40897e-46
			360.692	-3.66553e-48
			360.855	-8.92089e-50
			361.019	-2.03102e-51
			361.183	-4.3257e-53
			361.347	-8.61853e-55
			361.51	-1.60637e-56
			361.674	-2.80087e-58
			361.838	-4.56851e-60
			362.002	-6.97095e-62
			362.166	-9.9505e-64
			362.329	-1.32872e-65
			362.493	-1.6598e-67
			362.657	-1.93961e-69
			362.821	-2.12035e-71
			362.985	-2.16838e-73
			363.148	-2.07443e-75
			363.312	-1.85652e-77
			363.476	-1.55429e-79
			363.64	-1.21731e-81
			363.803	-8.9188e-84
			363.967	-6.11289e-86
			364.131	-3.91941e-88
			364.295	-2.35088e-90
			364.459	-1.41409e-92
			364.622	-1.48204e-90
			364.786	-2.02469e-87
			364.95	-2.42253e-84
			365.114	-2.53847e-81
			365.278	-2.32953e-78
			365.441	-1.87221e-75
			365.605	-1.31776e-72
			365.769	-8.12287e-70
			365.933	-4.38506e-67
			366.096	-2.07316e-64
			366.26	-8.5839e-62
			366.424	-3.11263e-59
			366.588	-9.88471e-57
			366.752	-2.74911e-54
			366.915	-6.69597e-52
			367.079	-1.42833e-49
			367.243	-2.66829e-47
			367.407	-4.36548e-45
			367.571	-6.25494e-43
			367.734	-7.84887e-41
			367.898	-8.62548e-39
			368.062	-8.30142e-37
			368.226	-6.99703e-35
			368.389	-5.16497e-33
			368.553	-3.33898e-31
			368.717	-1.8904e-29
			368.881	-9.37314e-28
			369.045	-4.07014e-26
			369.208	-1.54784e-24
			369.372	-5.15508e-23
			369.536	-1.50362e-21
			369.7	-3.84089e-20
			369.864	-8.59249e-19
			370.027	-1.68344e-17
			370.191	-2.88849e-16
			370.355	-4.34045e-15
			370.519	-5.71205e-14
			370.682	-6.58328e-13
			370.846	-6.64484e-12
			371.01	-5.8738e-11
			371.174	-4.54723e-10
			371.338	-3.08295e-09
			371.501	-1.83054e-08
			371.665	-9.51884e-08
			371.829	-4.33493e-07
			371.993	-1.72891e-06
			372.157	-6.03885e-06
			372.32	-1.84727e-05
			372.484	-4.94877e-05
			372.648	-0.000116107
			372.812	-0.000238567
			372.975	-0.000429296
			373.139	-0.000676541
			373.303	-0.000933738
			373.467	-0.00112862
			373.631	-0.00119471
			373.794	-0.00110757
			373.958	-0.000899234
			374.122	-0.00063939
			374.286	-0.000398155
			374.449	-0.000217135
			374.613	-0.000103705
			374.777	-4.33775e-05
			374.941	-1.58899e-05
			375.105	-5.09764e-06
			375.268	-1.43222e-06
			375.432	-3.52407e-07
			375.596	-7.594e-08
			375.76	-1.43314e-08
			375.924	-2.36865e-09
			376.087	-3.4285e-10
			376.251	-4.34612e-11
			376.415	-4.82492e-12
			376.579	-4.69107e-13
			376.742	-3.99435e-14
			376.906	-2.9786e-15
			377.07	-1.94523e-16
			377.234	-1.11256e-17
			377.398	-5.57273e-19
			377.561	-2.44458e-20
			377.725	-9.39149e-22
			377.889	-3.15978e-23
			378.053	-9.31045e-25
			378.217	-2.40258e-26
			378.38	-5.42972e-28
			378.544	-1.07466e-29
			378.708	-1.86275e-31
			378.872	-2.82769e-33
			379.035	-3.75925e-35
			379.199	-4.37687e-37
			379.363	-4.46292e-39
			379.527	-3.98535e-41
			379.691	-3.11678e-43
			379.854	-2.13471e-45
			380.018	-1.28046e-47
			380.182	-6.72639e-50
			380.346	-3.09451e-52
			380.51	-1.2468e-54
			380.673	-4.39937e-57
			380.837	-1.3595e-59
			381.001	-3.67925e-62
			381.165	-8.72031e-65
			381.328	-1.81008e-67
			381.492	-3.29045e-70
			381.656	-5.23849e-73
			381.82	-7.30381e-76
			381.984	-8.91836e-79
			382.147	-9.53704e-82
			382.311	-8.93171e-85
			382.475	-7.32568e-88
			382.639	-5.26204e-91
			382.803	-3.31019e-94
			382.966	-1.82366e-97
			383.13	-8.79887e-101
			383.294	-3.71795e-104
			383.458	-1.37585e-107
			383.621	-4.45896e-111
			383.785	-1.26557e-114
			383.949	-3.14582e-118
			384.113	-6.84814e-122
			384.277	-1.30558e-125
			384.44	-2.17986e-129
			384.604	-3.18746e-133
			384.768	0
			384.932	0
			385.096	0
			385.259	0
			385.423	0
			385.587	0
			385.751	0
			385.914	0
			386.078	0
			386.242	0
			386.406	0
			386.57	0
			386.733	0
			386.897	0
			387.061	0
			387.225	0
			387.389	0
			387.552	0
			387.716	0
			387.88	0
			388.044	0
			388.207	0
			388.371	0
			388.535	0
			388.699	0
			388.863	0
			389.026	0
			389.19	0
			389.354	0
			389.518	0
			389.682	0
			389.845	0
			390.009	0
			390.173	0
			390.337	0
			390.5	0
			390.664	0
			390.828	0
			390.992	0
			391.156	0
			391.319	0
			391.483	0
			391.647	0
			391.811	0
			391.975	0
			392.138	0
			392.302	0
			392.466	0
			392.63	0
			392.793	0
			392.957	0
			393.121	0
			393.285	0
			393.449	0
			393.612	0
			393.776	0
			393.94	0
			394.104	0
			394.268	0
			394.431	0
			394.595	0
			394.759	0
			394.923	0
			395.086	0
			395.25	0
			395.414	0
			395.578	0
			395.742	0
			395.905	0
			396.069	0
			396.233	0
			396.397	0
			396.561	0
			396.724	0
			396.888	0
			397.052	0
			397.216	0
			397.379	0
			397.543	0
			397.707	0
			397.871	0
			398.035	0
			398.198	0
			398.362	0
			398.526	0
			398.69	0
			398.854	0
			399.017	0
			399.181	0
			399.345	0
			399.509	0
			399.672	0
			399.836	0
			400	0
